# Supplementary material for: (Z)-3β-(2-Chloro­anilino)-17(20)-pregnene
Source: Acta Crystallogr Sect E Struct Rep Online. 2013 Apr 5;69(Pt 5):o635. doi: 10.1107/S1600536813007290 (PMC3647836; doi:10.1107/S1600536813007290)
Supplement: Supplementary file 1 [file e-69-0o635-sup1.cif]

##############################################################################
#                                                                            #
# This CIF contains the data in a paper accepted for publication in          #
# Acta Crystallographica Section E. It conforms to the requirements of       #
# Notes for Authors for Acta Crystallographica Section E, and has been       #
# peer reviewed under the auspices of the IUCr Commission on Journals.       #
#                                                                            #
# Full details of the Crystallographic Information File format               #
# are given in the paper "The Crystallographic Information File (CIF):       #
# a New Standard Archive File for Crystallography" by S. R. Hall, F. H.      #
# Allen and I. D. Brown [Acta Cryst. (1991), A47, 655-685].                  #
#                                                                            #
# The current version of the core CIF dictionary is obtainable from          #
# ftp://ftp.iucr.org/pub/cif_core.dic.                                       #
#                                                                            #
# Software is freely available for graphical display of the structure(s)     #
# in this CIF. For information consult the CIF software page                 #
# http://www.iucr.org/resources/cif/software.                                #
#                                                                            #
# This file may be used for bona fide research purposes within the           #
# scientific community so long as proper attribution is given to the journal # 
# article from which it was obtained.                                        #
#                                                                            #
##############################################################################
data_global
_audit_creation_method     SHELXL-97
_journal_date_recd_electronic     2013-01-27
_journal_date_accepted     2013-03-17
_journal_name_full     'Acta Crystallographica, Section E'
_journal_year     2013
_journal_volume     69
_journal_issue      5
_journal_page_first     o635
_journal_page_last     o635
_journal_paper_category     QO
_journal_paper_doi     10.1107/S1600536813007290
_journal_coeditor_code     CV5384
_publ_contact_author_name     'Jun-yi Hu'
_publ_contact_author_address
;
  Center of Separation Technology,
  School of Chemical Engineering,
  University of Science and Technology Liaoning,
  Anshan 114051,
  People's Republic of China
;
_publ_contact_author_email     hjy741110@yahoo.com.cn
_publ_contact_author_fax     ?
_publ_contact_author_phone     ?
_publ_section_title
;
(<i>Z</i>)-3\b-(2-Chloroanilino)-17(20)-pregnene
;
loop_
    _publ_author_name
    _publ_author_footnote
    _publ_author_address
    'Jun-yi Hu' .
;
  Center of Separation Technology,
  School of Chemical Engineering,
  University of Science and Technology Liaoning,
  Anshan 114051,
  People's Republic of China
;
    'Jiang Wang' .
;
  Center of Separation Technology,
  School of Chemical Engineering,
  University of Science and Technology Liaoning,
  Anshan 114051,
  People's Republic of China
;
    'Ying-qian Xu' .
;
  Center of Separation Technology,
  School of Chemical Engineering,
  University of Science and Technology Liaoning,
  Anshan 114051,
  People's Republic of China
;
    'Yun Gao' .
;
  Center of Separation Technology,
  School of Chemical Engineering,
  University of Science and Technology Liaoning,
  Anshan 114051,
  People's Republic of China
;
    'Guo-yong Xiao' .
;
  Center of Separation Technology,
  School of Chemical Engineering,
  University of Science and Technology Liaoning,
  Anshan 114051,
  People's Republic of China
;
data_I
_chemical_name_systematic
;
(<i>Z</i>)-3\b-(2-Chloroanilino)-17(20)-pregnene
;
_chemical_name_common     ?
_chemical_formula_moiety     'C27 H38 Cl N'
_chemical_formula_sum     'C27 H38 Cl N'
_chemical_formula_structural     ?
_chemical_formula_analytical     ?
_chemical_formula_iupac     'C27 H38 Cl N'
_chemical_formula_weight     412.03
_chemical_melting_point     ?
_symmetry_cell_setting     monoclinic
_symmetry_space_group_name_H-M     'P 21'
_symmetry_space_group_name_Hall     'P 2yb'
loop_
    _symmetry_equiv_pos_as_xyz
    'x, y, z'
    '-x, y+1/2, -z'
_cell_length_a     7.2810(10)
_cell_length_b     17.467(2)
_cell_length_c     9.1310(12)
_cell_angle_alpha     90.00
_cell_angle_beta     106.447(7)
_cell_angle_gamma     90.00
_cell_volume     1113.7(2)
_cell_formula_units_Z     2
_cell_measurement_reflns_used     4165
_cell_measurement_theta_min     1.20
_cell_measurement_theta_max     27.90
_cell_measurement_temperature     113(2)
_exptl_crystal_description     prism
_exptl_crystal_colour     colourless
_exptl_crystal_size_max     0.26
_exptl_crystal_size_mid     0.24
_exptl_crystal_size_min     0.18
_exptl_crystal_density_diffrn     1.229
_exptl_crystal_density_meas     ?
_exptl_crystal_density_method     'not measured'
_exptl_crystal_F_000     448
_exptl_absorpt_coefficient_mu     0.185
_exptl_absorpt_correction_type     multi-scan
_exptl_absorpt_process_details     '(CrystalClear; Rigaku/MSC, 2005)'
_exptl_absorpt_correction_T_min     0.9534
_exptl_absorpt_correction_T_max     0.9674
_exptl_special_details     ?
_diffrn_ambient_temperature     113(2)
_diffrn_radiation_type     'Mo K\a'
_diffrn_radiation_wavelength     0.71073
_diffrn_radiation_source     'rotating anode'
_diffrn_radiation_monochromator     multilayer
_diffrn_measurement_device_type     'Rigaku Saturn724 CCD'
_diffrn_measurement_method     \w
_diffrn_detector_area_resol_mean     14.222
_diffrn_reflns_number     14303
_diffrn_reflns_av_R_equivalents     0.0383
_diffrn_reflns_av_sigmaI/netI     0.0585
_diffrn_reflns_theta_min     2.33
_diffrn_reflns_theta_max     27.87
_diffrn_reflns_theta_full     27.87
_diffrn_measured_fraction_theta_max     0.998
_diffrn_measured_fraction_theta_full     0.998
_diffrn_reflns_limit_h_min     -9
_diffrn_reflns_limit_h_max     9
_diffrn_reflns_limit_k_min     -22
_diffrn_reflns_limit_k_max     22
_diffrn_reflns_limit_l_min     -11
_diffrn_reflns_limit_l_max     11
_diffrn_standards_number     0
_diffrn_standards_interval_count     0
_diffrn_standards_interval_time     0
_diffrn_standards_decay_%     0
loop_
    _diffrn_standard_refln_index_h
    _diffrn_standard_refln_index_k
    _diffrn_standard_refln_index_l
    ? ? ?
_refine_special_details
;
Refinement of <i>F</i>^2^ against ALL reflections. The weighted <i>R</i>-factor
<i>wR</i> and goodness of fit <i>S</i> are based on <i>F</i>^2^, conventional
<i>R</i>-factors <i>R</i> are based on <i>F</i>, with <i>F</i> set to zero for
negative <i>F</i>^2^. The threshold expression of <i>F</i>^2^ >
\s(<i>F</i>^2^) is used only for calculating <i>R</i>-factors(gt) <i>etc</i>.
and is not relevant to the choice of reflections for refinement.
<i>R</i>-factors based on <i>F</i>^2^ are statistically about twice as large
as those based on <i>F</i>, and <i>R</i>- factors based on ALL data will be
even larger.
;
_reflns_number_total     5276
_reflns_number_gt     4089
_reflns_threshold_expression     I>2\s(I)
_refine_ls_structure_factor_coef     Fsqd
_refine_ls_matrix_type     full
_refine_ls_R_factor_all     0.0375
_refine_ls_R_factor_gt     0.0292
_refine_ls_wR_factor_gt     0.0640
_refine_ls_wR_factor_ref     0.0657
_refine_ls_goodness_of_fit_ref     0.972
_refine_ls_restrained_S_all     0.971
_refine_ls_number_reflns     5276
_refine_ls_number_parameters     269
_refine_ls_number_restraints     1
_refine_ls_hydrogen_treatment     mixed
_refine_ls_weighting_scheme     calc
_refine_ls_weighting_details
                      'w=1/[\s^2^(Fo^2^)+(0.0299P)^2^] where P=(Fo^2^+2Fc^2^)/3'
_atom_sites_solution_hydrogens     geom
_atom_sites_solution_primary     direct
_atom_sites_solution_secondary     difmap
_refine_ls_shift/su_max     0.001
_refine_ls_shift/su_mean     0.000
_refine_diff_density_max     0.179
_refine_diff_density_min     -0.248
_refine_ls_extinction_method     none
_refine_ls_extinction_coef     ?
_refine_ls_abs_structure_details     'Flack (1983), 2537 Friedel pairs'
_refine_ls_abs_structure_Flack     0.02(3)
loop_
    _atom_type_symbol
    _atom_type_description
    _atom_type_scat_dispersion_real
    _atom_type_scat_dispersion_imag
    _atom_type_scat_source
    C C 0.0033 0.0016
; International Tables
Vol. C, Tables 4.2.6.8 and 6.1.1.4
;
    H H 0.0000 0.0000
; International Tables
Vol. C, Tables 4.2.6.8 and 6.1.1.4
;
    N N 0.0061 0.0033
; International Tables
Vol. C, Tables 4.2.6.8 and 6.1.1.4
;
    Cl Cl 0.1484 0.1585
; International Tables
Vol. C, Tables 4.2.6.8 and 6.1.1.4
;
_computing_data_collection     'CrystalClear (Rigaku/MSC, 2005)'
_computing_cell_refinement     'CrystalClear (Rigaku/MSC, 2005)'
_computing_data_reduction     'CrystalClear (Rigaku/MSC, 2005)'
_computing_structure_solution     'SHELXS97 (Sheldrick, 2008)'
_computing_structure_refinement     'SHELXL97 (Sheldrick, 2008)'
_computing_molecular_graphics     'SHELXTL (Sheldrick, 2008)'
_computing_publication_material     'CrystalStructure (Rigaku/MSC, 2005)'
loop_
    _atom_site_type_symbol
    _atom_site_label
    _atom_site_fract_x
    _atom_site_fract_y
    _atom_site_fract_z
    _atom_site_U_iso_or_equiv
    _atom_site_adp_type
    _atom_site_calc_flag
    _atom_site_refinement_flags
    _atom_site_occupancy
    _atom_site_symmetry_multiplicity
    _atom_site_disorder_assembly
    _atom_site_disorder_group
    Cl Cl1 0.65026(5) 0.47549(2) 0.27405(4) 0.02681(9) Uani d . 1 1 . .
    N N1 0.72923(18) 0.63876(7) 0.23132(14) 0.0219(3) Uani d . 1 1 . .
    C C1 0.4738(2) 0.83125(8) 0.15203(16) 0.0184(3) Uani d . 1 1 . .
    H H1A 0.3408 0.8434 0.1515 0.022 Uiso calc R 1 1 . .
    H H1B 0.4885 0.8457 0.0511 0.022 Uiso calc R 1 1 . .
    C C1' 0.86537(19) 0.59002(8) 0.20670(15) 0.0179(3) Uani d . 1 1 . .
    C C2 0.50533(19) 0.74475(8) 0.17404(17) 0.0193(3) Uani d . 1 1 . .
    H H2A 0.4214 0.7179 0.0843 0.023 Uiso calc R 1 1 . .
    H H2B 0.4669 0.7286 0.2650 0.023 Uiso calc R 1 1 . .
    C C2' 0.84853(19) 0.51050(8) 0.22294(15) 0.0188(3) Uani d . 1 1 . .
    C C3 0.7134(2) 0.72010(8) 0.19420(16) 0.0194(3) Uani d . 1 1 . .
    H H3 0.7421 0.7272 0.0943 0.023 Uiso calc R 1 1 . .
    C C3' 0.9773(2) 0.45928(8) 0.19481(17) 0.0235(3) Uani d . 1 1 . .
    H H3' 0.9593 0.4060 0.2064 0.028 Uiso calc R 1 1 . .
    C C4 0.8522(2) 0.76977(8) 0.31296(16) 0.0193(3) Uani d . 1 1 . .
    H H4A 0.8370 0.7586 0.4152 0.023 Uiso calc R 1 1 . .
    H H4B 0.9852 0.7567 0.3149 0.023 Uiso calc R 1 1 . .
    C C4' 1.1333(2) 0.48461(9) 0.14969(15) 0.0260(3) Uani d . 1 1 . .
    H H4' 1.2228 0.4493 0.1302 0.031 Uiso calc R 1 1 . .
    C C5 0.81801(19) 0.85484(8) 0.27867(16) 0.0168(3) Uani d . 1 1 . .
    H H5 0.8293 0.8631 0.1732 0.020 Uiso calc R 1 1 . .
    C C5' 1.1556(2) 0.56290(9) 0.13369(16) 0.0253(3) Uani d . 1 1 . .
    H H5' 1.2617 0.5813 0.1029 0.030 Uiso calc R 1 1 . .
    C C6 0.97282(19) 0.90405(8) 0.38521(17) 0.0213(3) Uani d . 1 1 . .
    H H6A 0.9690 0.8966 0.4918 0.026 Uiso calc R 1 1 . .
    H H6B 1.1002 0.8874 0.3786 0.026 Uiso calc R 1 1 . .
    C C6' 1.0254(2) 0.61462(8) 0.16199(16) 0.0218(3) Uani d . 1 1 . .
    H H6' 1.0446 0.6679 0.1510 0.026 Uiso calc R 1 1 . .
    C C7 0.94543(18) 0.98860(8) 0.34445(16) 0.0203(3) Uani d . 1 1 . .
    H H7A 0.9652 0.9971 0.2428 0.024 Uiso calc R 1 1 . .
    H H7B 1.0425 1.0189 0.4200 0.024 Uiso calc R 1 1 . .
    C C8 0.74540(18) 1.01621(7) 0.34212(16) 0.0156(3) Uani d . 1 1 . .
    H H8 0.7312 1.0116 0.4476 0.019 Uiso calc R 1 1 . .
    C C9 0.58989(18) 0.96592(8) 0.23272(15) 0.0147(3) Uani d . 1 1 . .
    H H9 0.6120 0.9703 0.1298 0.018 Uiso calc R 1 1 . .
    C C10 0.61220(18) 0.87966(8) 0.27571(15) 0.0151(3) Uani d . 1 1 . .
    C C11 0.38697(19) 0.99738(7) 0.21507(16) 0.0197(3) Uani d . 1 1 . .
    H H11A 0.2953 0.9688 0.1323 0.024 Uiso calc R 1 1 . .
    H H11B 0.3527 0.9875 0.3108 0.024 Uiso calc R 1 1 . .
    C C12 0.36389(19) 1.08327(8) 0.17908(17) 0.0192(3) Uani d . 1 1 . .
    H H12A 0.3758 1.0925 0.0752 0.023 Uiso calc R 1 1 . .
    H H12B 0.2344 1.0998 0.1805 0.023 Uiso calc R 1 1 . .
    C C13 0.51445(19) 1.13112(7) 0.29440(15) 0.0151(3) Uani d . 1 1 . .
    C C14 0.71243(18) 1.09903(8) 0.29169(16) 0.0157(3) Uani d . 1 1 . .
    H H14 0.7130 1.1001 0.1823 0.019 Uiso calc R 1 1 . .
    C C15 0.85384(19) 1.16029(8) 0.37215(16) 0.0213(3) Uani d . 1 1 . .
    H H15A 0.9781 1.1549 0.3491 0.026 Uiso calc R 1 1 . .
    H H15B 0.8754 1.1586 0.4841 0.026 Uiso calc R 1 1 . .
    C C16 0.7503(2) 1.23417(8) 0.30321(18) 0.0241(3) Uani d . 1 1 . .
    H H16A 0.7832 1.2766 0.3780 0.029 Uiso calc R 1 1 . .
    H H16B 0.7870 1.2491 0.2107 0.029 Uiso calc R 1 1 . .
    C C17 0.5354(2) 1.21616(8) 0.26260(15) 0.0171(3) Uani d . 1 1 . .
    C C18 0.4833(2) 1.12587(8) 0.45464(16) 0.0217(3) Uani d . 1 1 . .
    H H18A 0.5895 1.1512 0.5293 0.026 Uiso calc R 1 1 . .
    H H18B 0.4779 1.0720 0.4829 0.026 Uiso calc R 1 1 . .
    H H18C 0.3626 1.1511 0.4534 0.026 Uiso calc R 1 1 . .
    C C19 0.57245(19) 0.86552(8) 0.43077(15) 0.0199(3) Uani d . 1 1 . .
    H H19A 0.5888 0.8110 0.4565 0.024 Uiso calc R 1 1 . .
    H H19B 0.4410 0.8810 0.4242 0.024 Uiso calc R 1 1 . .
    H H19C 0.6623 0.8956 0.5101 0.024 Uiso calc R 1 1 . .
    C C20 0.4035(2) 1.27000(8) 0.22004(15) 0.0198(3) Uani d . 1 1 . .
    H H20 0.4507 1.3198 0.2092 0.024 Uiso calc R 1 1 . .
    C C21 0.18870(19) 1.26393(8) 0.18609(17) 0.0228(3) Uani d . 1 1 . .
    H H21A 0.1510 1.2099 0.1759 0.027 Uiso calc R 1 1 . .
    H H21B 0.1274 1.2909 0.0906 0.027 Uiso calc R 1 1 . .
    H H21C 0.1483 1.2871 0.2697 0.027 Uiso calc R 1 1 . .
    H H10 0.635(3) 0.6182(12) 0.259(2) 0.059(7) Uiso d . 1 1 . .
loop_
    _atom_site_aniso_label
    _atom_site_aniso_U_11
    _atom_site_aniso_U_22
    _atom_site_aniso_U_33
    _atom_site_aniso_U_12
    _atom_site_aniso_U_13
    _atom_site_aniso_U_23
    Cl1 0.02351(18) 0.01886(16) 0.0400(2) -0.00103(17) 0.01213(15) -0.00106(17)
    N1 0.0254(7) 0.0144(6) 0.0291(7) 0.0032(5) 0.0132(6) 0.0030(5)
    C1 0.0165(7) 0.0165(7) 0.0206(8) 0.0016(6) 0.0030(6) 0.0003(6)
    C1' 0.0200(7) 0.0189(7) 0.0130(7) 0.0026(6) 0.0020(5) -0.0013(6)
    C2 0.0190(7) 0.0168(7) 0.0206(8) 0.0010(6) 0.0032(6) 0.0004(6)
    C2' 0.0175(7) 0.0200(7) 0.0180(7) -0.0008(6) 0.0037(6) -0.0003(6)
    C3 0.0234(7) 0.0140(7) 0.0211(8) 0.0022(6) 0.0070(6) 0.0027(6)
    C3' 0.0263(8) 0.0176(8) 0.0239(8) 0.0050(6) 0.0026(6) -0.0016(6)
    C4 0.0181(7) 0.0168(7) 0.0235(8) 0.0047(6) 0.0066(6) 0.0019(6)
    C4' 0.0240(7) 0.0274(9) 0.0268(8) 0.0092(7) 0.0076(6) -0.0013(7)
    C5 0.0152(7) 0.0182(7) 0.0176(7) 0.0025(5) 0.0056(6) 0.0010(6)
    C5' 0.0223(8) 0.0320(9) 0.0232(8) 0.0016(6) 0.0088(6) -0.0020(6)
    C6 0.0131(7) 0.0214(8) 0.0277(8) 0.0029(6) 0.0030(6) 0.0004(6)
    C6' 0.0240(8) 0.0175(8) 0.0241(8) 0.0002(6) 0.0069(6) 0.0015(6)
    C7 0.0130(6) 0.0196(9) 0.0265(8) 0.0002(5) 0.0029(6) 0.0003(6)
    C8 0.0129(7) 0.0156(7) 0.0177(7) 0.0003(5) 0.0033(5) -0.0009(5)
    C9 0.0141(6) 0.0152(7) 0.0146(7) 0.0014(6) 0.0039(5) 0.0003(5)
    C10 0.0123(6) 0.0161(7) 0.0165(7) 0.0007(5) 0.0033(5) 0.0006(6)
    C11 0.0136(7) 0.0165(8) 0.0260(8) -0.0003(5) 0.0008(6) -0.0006(6)
    C12 0.0140(7) 0.0159(7) 0.0253(8) 0.0012(5) 0.0018(6) -0.0010(6)
    C13 0.0147(7) 0.0144(7) 0.0159(7) 0.0009(5) 0.0039(5) 0.0009(5)
    C14 0.0139(7) 0.0186(7) 0.0154(7) -0.0006(6) 0.0054(5) 0.0014(5)
    C15 0.0150(7) 0.0203(8) 0.0282(8) -0.0018(6) 0.0052(6) -0.0004(6)
    C16 0.0188(8) 0.0202(8) 0.0313(9) -0.0017(6) 0.0036(6) 0.0007(6)
    C17 0.0198(7) 0.0168(7) 0.0143(7) -0.0019(6) 0.0043(6) -0.0032(6)
    C18 0.0231(7) 0.0209(7) 0.0239(8) 0.0033(6) 0.0114(6) 0.0004(6)
    C19 0.0187(7) 0.0203(7) 0.0222(8) 0.0029(6) 0.0081(6) 0.0022(6)
    C20 0.0236(7) 0.0164(7) 0.0207(7) -0.0002(6) 0.0083(6) -0.0006(6)
    C21 0.0249(8) 0.0184(8) 0.0266(8) 0.0032(6) 0.0099(6) -0.0002(6)
_geom_special_details
;
All e.s.d.'s (except the e.s.d. in the dihedral angle between two l.s. planes)
are estimated using the full covariance matrix. The cell e.s.d.'s are taken
into account individually in the estimation of e.s.d.'s in distances, angles
and torsion angles; correlations between e.s.d.'s in cell parameters are only
used when they are defined by crystal symmetry. An approximate (isotropic)
treatment of cell e.s.d.'s is used for estimating e.s.d.'s involving l.s.
planes.
;
loop_
    _geom_bond_atom_site_label_1
    _geom_bond_atom_site_label_2
    _geom_bond_site_symmetry_2
    _geom_bond_distance
    _geom_bond_publ_flag
    Cl1 C2' . 1.7485(14) ?
    N1 C1' . 1.3726(18) ?
    N1 C3 . 1.4576(17) ?
    N1 H10 . 0.875(19) ?
    C1 C2 . 1.5329(18) ?
    C1 C10 . 1.5367(18) ?
    C1 H1A . 0.9900 ?
    C1 H1B . 0.9900 ?
    C1' C2' . 1.4060(19) ?
    C1' C6' . 1.4064(19) ?
    C2 C3 . 1.5350(18) ?
    C2 H2A . 0.9900 ?
    C2 H2B . 0.9900 ?
    C2' C3' . 1.3715(18) ?
    C3 C4 . 1.5263(19) ?
    C3 H3 . 1.0000 ?
    C3' C4' . 1.386(2) ?
    C3' H3' . 0.9500 ?
    C4 C5 . 1.5244(19) ?
    C4 H4A . 0.9900 ?
    C4 H4B . 0.9900 ?
    C4' C5' . 1.390(2) ?
    C4' H4' . 0.9500 ?
    C5 C6 . 1.5280(19) ?
    C5 C10 . 1.5528(18) ?
    C5 H5 . 1.0000 ?
    C5' C6' . 1.386(2) ?
    C5' H5' . 0.9500 ?
    C6 C7 . 1.5222(19) ?
    C6 H6A . 0.9900 ?
    C6 H6B . 0.9900 ?
    C6' H6' . 0.9500 ?
    C7 C8 . 1.5286(18) ?
    C7 H7A . 0.9900 ?
    C7 H7B . 0.9900 ?
    C8 C14 . 1.5166(18) ?
    C8 C9 . 1.5527(18) ?
    C8 H8 . 1.0000 ?
    C9 C11 . 1.5414(17) ?
    C9 C10 . 1.554(2) ?
    C9 H9 . 1.0000 ?
    C10 C19 . 1.5432(18) ?
    C11 C12 . 1.5349(18) ?
    C11 H11A . 0.9900 ?
    C11 H11B . 0.9900 ?
    C12 C13 . 1.5347(19) ?
    C12 H12A . 0.9900 ?
    C12 H12B . 0.9900 ?
    C13 C17 . 1.5295(19) ?
    C13 C18 . 1.5456(18) ?
    C13 C14 . 1.5533(18) ?
    C14 C15 . 1.5219(19) ?
    C14 H14 . 1.0000 ?
    C15 C16 . 1.537(2) ?
    C15 H15A . 0.9900 ?
    C15 H15B . 0.9900 ?
    C16 C17 . 1.5355(19) ?
    C16 H16A . 0.9900 ?
    C16 H16B . 0.9900 ?
    C17 C20 . 1.3215(19) ?
    C18 H18A . 0.9800 ?
    C18 H18B . 0.9800 ?
    C18 H18C . 0.9800 ?
    C19 H19A . 0.9800 ?
    C19 H19B . 0.9800 ?
    C19 H19C . 0.9800 ?
    C20 C21 . 1.5092(19) ?
    C20 H20 . 0.9500 ?
    C21 H21A . 0.9800 ?
    C21 H21B . 0.9800 ?
    C21 H21C . 0.9800 ?
loop_
    _geom_angle_atom_site_label_1
    _geom_angle_atom_site_label_2
    _geom_angle_atom_site_label_3
    _geom_angle_site_symmetry_1
    _geom_angle_site_symmetry_3
    _geom_angle
    _geom_angle_publ_flag
    C1' N1 C3 . . 125.43(13) ?
    C1' N1 H10 . . 117.1(14) ?
    C3 N1 H10 . . 116.8(14) ?
    C2 C1 C10 . . 113.79(11) ?
    C2 C1 H1A . . 108.8 ?
    C10 C1 H1A . . 108.8 ?
    C2 C1 H1B . . 108.8 ?
    C10 C1 H1B . . 108.8 ?
    H1A C1 H1B . . 107.7 ?
    N1 C1' C2' . . 120.46(13) ?
    N1 C1' C6' . . 123.65(13) ?
    C2' C1' C6' . . 115.88(12) ?
    C1 C2 C3 . . 113.46(11) ?
    C1 C2 H2A . . 108.9 ?
    C3 C2 H2A . . 108.9 ?
    C1 C2 H2B . . 108.9 ?
    C3 C2 H2B . . 108.9 ?
    H2A C2 H2B . . 107.7 ?
    C3' C2' C1' . . 122.68(13) ?
    C3' C2' Cl1 . . 118.79(11) ?
    C1' C2' Cl1 . . 118.48(10) ?
    N1 C3 C4 . . 113.32(11) ?
    N1 C3 C2 . . 108.16(11) ?
    C4 C3 C2 . . 111.01(11) ?
    N1 C3 H3 . . 108.1 ?
    C4 C3 H3 . . 108.1 ?
    C2 C3 H3 . . 108.1 ?
    C2' C3' C4' . . 120.58(13) ?
    C2' C3' H3' . . 119.7 ?
    C4' C3' H3' . . 119.7 ?
    C5 C4 C3 . . 111.79(11) ?
    C5 C4 H4A . . 109.3 ?
    C3 C4 H4A . . 109.3 ?
    C5 C4 H4B . . 109.3 ?
    C3 C4 H4B . . 109.3 ?
    H4A C4 H4B . . 107.9 ?
    C3' C4' C5' . . 118.37(14) ?
    C3' C4' H4' . . 120.8 ?
    C5' C4' H4' . . 120.8 ?
    C4 C5 C6 . . 111.68(11) ?
    C4 C5 C10 . . 112.12(11) ?
    C6 C5 C10 . . 112.85(11) ?
    C4 C5 H5 . . 106.6 ?
    C6 C5 H5 . . 106.6 ?
    C10 C5 H5 . . 106.6 ?
    C6' C5' C4' . . 121.03(14) ?
    C6' C5' H5' . . 119.5 ?
    C4' C5' H5' . . 119.5 ?
    C7 C6 C5 . . 111.61(11) ?
    C7 C6 H6A . . 109.3 ?
    C5 C6 H6A . . 109.3 ?
    C7 C6 H6B . . 109.3 ?
    C5 C6 H6B . . 109.3 ?
    H6A C6 H6B . . 108.0 ?
    C5' C6' C1' . . 121.45(14) ?
    C5' C6' H6' . . 119.3 ?
    C1' C6' H6' . . 119.3 ?
    C6 C7 C8 . . 111.58(11) ?
    C6 C7 H7A . . 109.3 ?
    C8 C7 H7A . . 109.3 ?
    C6 C7 H7B . . 109.3 ?
    C8 C7 H7B . . 109.3 ?
    H7A C7 H7B . . 108.0 ?
    C14 C8 C7 . . 111.92(11) ?
    C14 C8 C9 . . 108.69(11) ?
    C7 C8 C9 . . 110.42(11) ?
    C14 C8 H8 . . 108.6 ?
    C7 C8 H8 . . 108.6 ?
    C9 C8 H8 . . 108.6 ?
    C11 C9 C8 . . 111.62(11) ?
    C11 C9 C10 . . 113.61(10) ?
    C8 C9 C10 . . 112.39(10) ?
    C11 C9 H9 . . 106.2 ?
    C8 C9 H9 . . 106.2 ?
    C10 C9 H9 . . 106.2 ?
    C1 C10 C19 . . 109.39(11) ?
    C1 C10 C5 . . 106.74(11) ?
    C19 C10 C5 . . 111.72(10) ?
    C1 C10 C9 . . 110.37(10) ?
    C19 C10 C9 . . 110.70(11) ?
    C5 C10 C9 . . 107.84(10) ?
    C12 C11 C9 . . 114.48(11) ?
    C12 C11 H11A . . 108.6 ?
    C9 C11 H11A . . 108.6 ?
    C12 C11 H11B . . 108.6 ?
    C9 C11 H11B . . 108.6 ?
    H11A C11 H11B . . 107.6 ?
    C13 C12 C11 . . 111.82(11) ?
    C13 C12 H12A . . 109.3 ?
    C11 C12 H12A . . 109.3 ?
    C13 C12 H12B . . 109.3 ?
    C11 C12 H12B . . 109.3 ?
    H12A C12 H12B . . 107.9 ?
    C17 C13 C12 . . 119.26(12) ?
    C17 C13 C18 . . 106.65(11) ?
    C12 C13 C18 . . 110.45(12) ?
    C17 C13 C14 . . 101.81(11) ?
    C12 C13 C14 . . 106.17(11) ?
    C18 C13 C14 . . 112.30(11) ?
    C8 C14 C15 . . 119.79(11) ?
    C8 C14 C13 . . 114.02(11) ?
    C15 C14 C13 . . 104.05(11) ?
    C8 C14 H14 . . 106.0 ?
    C15 C14 H14 . . 106.0 ?
    C13 C14 H14 . . 106.0 ?
    C14 C15 C16 . . 101.91(11) ?
    C14 C15 H15A . . 111.4 ?
    C16 C15 H15A . . 111.4 ?
    C14 C15 H15B . . 111.4 ?
    C16 C15 H15B . . 111.4 ?
    H15A C15 H15B . . 109.3 ?
    C17 C16 C15 . . 105.97(11) ?
    C17 C16 H16A . . 110.5 ?
    C15 C16 H16A . . 110.5 ?
    C17 C16 H16B . . 110.5 ?
    C15 C16 H16B . . 110.5 ?
    H16A C16 H16B . . 108.7 ?
    C20 C17 C13 . . 130.08(13) ?
    C20 C17 C16 . . 122.11(13) ?
    C13 C17 C16 . . 107.61(11) ?
    C13 C18 H18A . . 109.5 ?
    C13 C18 H18B . . 109.5 ?
    H18A C18 H18B . . 109.5 ?
    C13 C18 H18C . . 109.5 ?
    H18A C18 H18C . . 109.5 ?
    H18B C18 H18C . . 109.5 ?
    C10 C19 H19A . . 109.5 ?
    C10 C19 H19B . . 109.5 ?
    H19A C19 H19B . . 109.5 ?
    C10 C19 H19C . . 109.5 ?
    H19A C19 H19C . . 109.5 ?
    H19B C19 H19C . . 109.5 ?
    C17 C20 C21 . . 129.41(13) ?
    C17 C20 H20 . . 115.3 ?
    C21 C20 H20 . . 115.3 ?
    C20 C21 H21A . . 109.5 ?
    C20 C21 H21B . . 109.5 ?
    H21A C21 H21B . . 109.5 ?
    C20 C21 H21C . . 109.5 ?
    H21A C21 H21C . . 109.5 ?
    H21B C21 H21C . . 109.5 ?
loop_
    _geom_torsion_atom_site_label_1
    _geom_torsion_atom_site_label_2
    _geom_torsion_atom_site_label_3
    _geom_torsion_atom_site_label_4
    _geom_torsion_site_symmetry_1
    _geom_torsion_site_symmetry_2
    _geom_torsion_site_symmetry_3
    _geom_torsion_site_symmetry_4
    _geom_torsion
    _geom_torsion_publ_flag
    C3 N1 C1' C2' . . . . -169.28(13) ?
    C3 N1 C1' C6' . . . . 9.5(2) ?
    C10 C1 C2 C3 . . . . -52.24(16) ?
    N1 C1' C2' C3' . . . . 177.82(13) ?
    C6' C1' C2' C3' . . . . -1.1(2) ?
    N1 C1' C2' Cl1 . . . . 0.32(18) ?
    C6' C1' C2' Cl1 . . . . -178.57(10) ?
    C1' N1 C3 C4 . . . . -80.43(17) ?
    C1' N1 C3 C2 . . . . 156.05(13) ?
    C1 C2 C3 N1 . . . . 173.59(11) ?
    C1 C2 C3 C4 . . . . 48.69(16) ?
    C1' C2' C3' C4' . . . . 0.6(2) ?
    Cl1 C2' C3' C4' . . . . 178.12(11) ?
    N1 C3 C4 C5 . . . . -174.30(11) ?
    C2 C3 C4 C5 . . . . -52.36(16) ?
    C2' C3' C4' C5' . . . . -0.1(2) ?
    C3 C4 C5 C6 . . . . -172.62(11) ?
    C3 C4 C5 C10 . . . . 59.60(15) ?
    C3' C4' C5' C6' . . . . 0.0(2) ?
    C4 C5 C6 C7 . . . . 176.45(11) ?
    C10 C5 C6 C7 . . . . -56.16(15) ?
    C4' C5' C6' C1' . . . . -0.5(2) ?
    N1 C1' C6' C5' . . . . -177.85(13) ?
    C2' C1' C6' C5' . . . . 1.0(2) ?
    C5 C6 C7 C8 . . . . 55.07(16) ?
    C6 C7 C8 C14 . . . . -176.32(11) ?
    C6 C7 C8 C9 . . . . -55.10(15) ?
    C14 C8 C9 C11 . . . . -50.99(14) ?
    C7 C8 C9 C11 . . . . -174.11(11) ?
    C14 C8 C9 C10 . . . . -179.98(10) ?
    C7 C8 C9 C10 . . . . 56.89(14) ?
    C2 C1 C10 C19 . . . . -65.95(15) ?
    C2 C1 C10 C5 . . . . 55.09(14) ?
    C2 C1 C10 C9 . . . . 172.02(11) ?
    C4 C5 C10 C1 . . . . -58.86(13) ?
    C6 C5 C10 C1 . . . . 173.99(11) ?
    C4 C5 C10 C19 . . . . 60.68(15) ?
    C6 C5 C10 C19 . . . . -66.48(14) ?
    C4 C5 C10 C9 . . . . -177.45(11) ?
    C6 C5 C10 C9 . . . . 55.39(14) ?
    C11 C9 C10 C1 . . . . 59.98(14) ?
    C8 C9 C10 C1 . . . . -172.07(10) ?
    C11 C9 C10 C19 . . . . -61.28(13) ?
    C8 C9 C10 C19 . . . . 66.67(13) ?
    C11 C9 C10 C5 . . . . 176.22(11) ?
    C8 C9 C10 C5 . . . . -55.83(13) ?
    C8 C9 C11 C12 . . . . 49.27(15) ?
    C10 C9 C11 C12 . . . . 177.62(11) ?
    C9 C11 C12 C13 . . . . -52.96(16) ?
    C11 C12 C13 C17 . . . . 170.00(11) ?
    C11 C12 C13 C18 . . . . -65.98(15) ?
    C11 C12 C13 C14 . . . . 56.00(15) ?
    C7 C8 C14 C15 . . . . -53.21(16) ?
    C9 C8 C14 C15 . . . . -175.43(11) ?
    C7 C8 C14 C13 . . . . -177.36(11) ?
    C9 C8 C14 C13 . . . . 60.42(14) ?
    C17 C13 C14 C8 . . . . 171.90(11) ?
    C12 C13 C14 C8 . . . . -62.61(14) ?
    C18 C13 C14 C8 . . . . 58.19(15) ?
    C17 C13 C14 C15 . . . . 39.67(13) ?
    C12 C13 C14 C15 . . . . 165.16(11) ?
    C18 C13 C14 C15 . . . . -74.04(14) ?
    C8 C14 C15 C16 . . . . -171.63(12) ?
    C13 C14 C15 C16 . . . . -42.82(13) ?
    C14 C15 C16 C17 . . . . 29.17(15) ?
    C12 C13 C17 C20 . . . . 47.9(2) ?
    C18 C13 C17 C20 . . . . -77.94(18) ?
    C14 C13 C17 C20 . . . . 164.22(14) ?
    C12 C13 C17 C16 . . . . -137.25(13) ?
    C18 C13 C17 C16 . . . . 96.90(13) ?
    C14 C13 C17 C16 . . . . -20.94(14) ?
    C15 C16 C17 C20 . . . . 170.51(13) ?
    C15 C16 C17 C13 . . . . -4.83(16) ?
    C13 C17 C20 C21 . . . . -1.4(2) ?
    C16 C17 C20 C21 . . . . -175.62(14) ?
loop_
    _geom_hbond_atom_site_label_D
    _geom_hbond_atom_site_label_H
    _geom_hbond_atom_site_label_A
    _geom_hbond_site_symmetry_A
    _geom_hbond_distance_DH
    _geom_hbond_distance_HA
    _geom_hbond_distance_DA
    _geom_hbond_angle_DHA
    _geom_hbond_publ_flag
    N1 H10 Cl1 . 0.875(19) 2.50(2) 2.9569(13) 113.5(16) yes
