# Supplementary material for: (Z)-3β-(2-Chloro­anilino)-17(20)-pregnene
Source: Acta Crystallogr Sect E Struct Rep Online. 2013 Apr 5;69(Pt 5):o635. doi: 10.1107/S1600536813007290 (PMC3647836; doi:10.1107/S1600536813007290)
Supplement: Supplementary file 2 [file e-69-0o635-Isup2.hkl]

# 
# h,k,l, Fc-squared, Fo-squared, sigma(Fo-squared) and status flag 
# 
data_I
_shelx_title '  _m120104f' 
_shelx_refln_list_code          4 
_shelx_F_calc_maximum       96.94 
_exptl_crystal_F_000       448.00 
_reflns_d_resolution_high  0.7602 
 
loop_ 
 _symmetry_equiv_pos_as_xyz 
 'x, y, z' 
 '-x, y+1/2, -z' 
 
_cell_length_a     7.2810 
_cell_length_b    17.4670 
_cell_length_c     9.1310 
_cell_angle_alpha  90.000 
_cell_angle_beta  106.447 
_cell_angle_gamma  90.000 
 
_shelx_F_squared_multiplier     1.000 
 
loop_ 
 _refln_index_h 
 _refln_index_k 
 _refln_index_l 
 _refln_F_squared_calc 
 _refln_F_squared_meas 
 _refln_F_squared_sigma 
 _refln_observed_status 
   0 -22   0       12.10       15.94     14.40 o 
   1 -22   0       13.54       14.91     15.10 o 
   2 -22   0       14.34       13.21     15.14 o 
   1 -21   0      128.41      140.98     11.97 o 
   2 -21   0       81.20       94.63     12.37 o 
   3 -21   0       14.94       13.14     14.46 o 
   0 -20   0      258.60      265.92     29.44 o 
   1 -20   0      260.29      310.65     21.11 o 
   2 -20   0        0.06        0.21      2.91 o 
   3 -20   0       20.57       19.58     12.80 o 
   4 -20   0       31.03       39.58      6.57 o 
   1 -19   0       27.26       25.97     12.08 o 
   2 -19   0       28.35       25.66     11.17 o 
   3 -19   0        0.55        0.61      1.86 o 
   4 -19   0      159.89      176.64     13.77 o 
   5 -19   0       61.72       69.45      9.52 o 
   0 -18   0       51.18       40.50     32.79 o 
   1 -18   0       88.76       84.88      5.54 o 
   2 -18   0       45.01       46.04      8.75 o 
   3 -18   0       52.22       56.83      5.78 o 
   4 -18   0      299.72      324.48     14.37 o 
   5 -18   0        0.89        0.82      3.24 o 
   1 -17   0      237.48      272.96     18.51 o 
   2 -17   0       80.41       87.00      6.70 o 
   3 -17   0       31.72       27.09      6.21 o 
   4 -17   0       70.51       76.02      6.50 o 
   5 -17   0      134.35      150.25     12.25 o 
   6 -17   0       76.16       75.95      8.54 o 
   0 -16   0      242.88      206.52     19.01 o 
   1 -16   0       12.81        6.02      2.70 o 
   2 -16   0       88.49       80.38      8.51 o 
   3 -16   0      239.90      251.17     14.04 o 
   4 -16   0       55.50       60.15      5.47 o 
   5 -16   0        2.69        3.25      8.64 o 
   6 -16   0        8.91        7.25      8.66 o 
   1 -15   0       40.44       36.64     15.07 o 
   2 -15   0      410.50      397.56     19.44 o 
   3 -15   0       30.42       32.08      5.36 o 
   4 -15   0       18.85       17.68      8.90 o 
   5 -15   0       19.75       20.33     16.95 o 
   6 -15   0        2.01        4.97      3.51 o 
   0 -14   0      136.69      121.01     10.15 o 
   1 -14   0       10.94       15.74      5.62 o 
   2 -14   0      238.32      148.75     32.73 o 
   3 -14   0      210.24      210.91      9.26 o 
   4 -14   0       15.77       17.21      7.35 o 
   5 -14   0        5.00        4.67      4.13 o 
   6 -14   0      186.22      203.74     15.09 o 
   7 -14   0      109.16      123.41     11.14 o 
   1 -13   0      388.04      364.89     12.13 o 
   2 -13   0      832.67      821.16     41.58 o 
   3 -13   0      190.84      175.78      8.85 o 
   4 -13   0       76.58       78.44      6.25 o 
   5 -13   0        5.87        8.10      2.78 o 
   6 -13   0        1.53        3.04      3.99 o 
   7 -13   0       87.78       89.72      8.88 o 
   0 -12   0      430.91      408.62     11.69 o 
   1 -12   0      387.33      377.62      9.72 o 
   2 -12   0      104.10       94.89      3.75 o 
   3 -12   0      370.05      357.43     10.06 o 
   4 -12   0       56.09       58.25      4.60 o 
   5 -12   0       67.04       62.98      4.55 o 
   6 -12   0       36.79       41.41     19.55 o 
   7 -12   0       90.96       88.92      9.80 o 
   1 -11   0      200.78      190.35      6.12 o 
   2 -11   0      445.54      432.30     10.06 o 
   3 -11   0      524.83      497.13     11.65 o 
   4 -11   0     1053.29     1023.22     30.41 o 
   5 -11   0      176.39      169.62      8.19 o 
   6 -11   0       82.20       72.48      7.65 o 
   7 -11   0       41.85       48.45      6.68 o 
   8 -11   0      106.15      120.72     15.63 o 
   0 -10   0      704.96      648.60     13.08 o 
   1 -10   0      123.60      133.56      4.78 o 
   2 -10   0       69.01       67.33      3.19 o 
   3 -10   0      658.90      646.15     13.86 o 
   4 -10   0     2497.11     2611.72     27.44 o 
   5 -10   0      445.37      408.54     21.39 o 
   6 -10   0       46.68       42.34     18.58 o 
   7 -10   0        4.84        4.98      2.65 o 
   8 -10   0       12.03       12.40     11.21 o 
   1  -9   0       18.00       22.04      1.77 o 
   2  -9   0      279.03      263.89      7.73 o 
   3  -9   0       25.15       23.19      3.52 o 
   4  -9   0      458.07      432.48     18.10 o 
   5  -9   0      519.03      486.65     15.96 o 
   6  -9   0      113.16      108.12     11.04 o 
   7  -9   0       16.00       15.87     11.68 o 
   8  -9   0      140.50      145.91     16.78 o 
   0  -8   0     8530.25     8860.68    269.03 o 
   1  -8   0     1335.63     1401.29     42.72 o 
   2  -8   0        3.80        4.16      1.66 o 
   3  -8   0      350.02      346.93      9.70 o 
   4  -8   0       46.34       46.43      3.52 o 
   5  -8   0       34.77       32.67      4.78 o 
   6  -8   0       43.18       42.07      7.25 o 
   7  -8   0       65.81       68.03      9.00 o 
   8  -8   0       44.08       36.40     39.52 o 
   1  -7   0     1131.68     1126.87     24.90 o 
   2  -7   0      504.71      522.55      8.24 o 
   3  -7   0      182.11      183.40      6.59 o 
   4  -7   0       15.08       14.86      2.15 o 
   5  -7   0      314.16      302.94     14.87 o 
   6  -7   0       52.25       49.75      7.14 o 
   7  -7   0       33.36       32.89      6.82 o 
   8  -7   0       32.36       26.40     29.78 o 
   0  -6   0     1825.89     1791.76     75.34 o 
   1  -6   0       86.53       80.83      1.79 o 
   2  -6   0      107.49      109.00      2.66 o 
   3  -6   0      324.58      329.17      7.05 o 
   4  -6   0      216.00      191.86      5.66 o 
   5  -6   0       10.81        9.86      5.08 o 
   6  -6   0      127.62      138.97      9.28 o 
   7  -6   0       60.37       65.41      6.64 o 
   8  -6   0       30.18       24.49     33.11 o 
   1  -5   0      186.81      179.38      2.72 o 
   2  -5   0     1590.03     1579.44     16.32 o 
   3  -5   0      385.05      431.59      6.79 o 
   4  -5   0      335.44      311.59     20.26 o 
   5  -5   0       78.53       74.45      5.68 o 
   6  -5   0      129.51      118.73      8.31 o 
   7  -5   0       65.61       57.58      6.55 o 
   8  -5   0       38.60       38.33     33.70 o 
   0  -4   0     1272.58     1149.10     28.39 o 
   1  -4   0       15.76       15.79      0.84 o 
   2  -4   0      860.68      896.60     12.52 o 
   3  -4   0      899.16      928.52     10.45 o 
   4  -4   0      337.41      344.42     10.78 o 
   5  -4   0       21.74       22.90      6.60 o 
   6  -4   0        0.42        0.68      2.18 o 
   7  -4   0       48.57       50.94      5.34 o 
   8  -4   0       10.10       11.10     10.02 o 
   9  -4   0       12.15        7.88     13.87 o 
   1  -3   0     1134.92     1068.42     12.51 o 
   2  -3   0      463.95      474.33      6.32 o 
   3  -3   0      917.03      972.87     11.35 o 
   4  -3   0      167.29      194.23      7.70 o 
   5  -3   0      714.75      717.03     16.95 o 
   6  -3   0      186.08      197.92      8.98 o 
   7  -3   0      114.46      112.01      6.43 o 
   8  -3   0        8.68        7.58      7.43 o 
   9  -3   0       22.75       23.25     27.08 o 
   0  -2   0     1792.79     1625.81     39.12 o 
   1  -2   0      780.50      732.71     13.40 o 
   2  -2   0      490.28      488.33      8.44 o 
   3  -2   0     2864.13     2885.52     55.16 o 
   4  -2   0     1154.62     1286.77     20.36 o 
   5  -2   0      623.97      629.48     17.22 o 
   6  -2   0       35.15       40.13      4.75 o 
   7  -2   0       53.49       51.37      4.84 o 
   8  -2   0      103.59      104.86      9.42 o 
   9  -2   0       25.95       24.26      9.54 o 
   1  -1   0     1520.97     1356.81     12.49 o 
   2  -1   0     1770.09     1675.92     20.20 o 
   3  -1   0       62.66       70.51      2.26 o 
   4  -1   0      310.63      333.10      7.65 o 
   5  -1   0      731.43      737.29     25.75 o 
   6  -1   0       65.03       62.47      4.76 o 
   7  -1   0       20.74       19.48      3.61 o 
   8  -1   0      365.38      423.11     29.80 o 
   9  -1   0      114.02      126.38     14.46 o 
   1   0   0     1732.20     1530.45     10.62 o 
   2   0   0      141.52      142.17      2.09 o 
   3   0   0       53.18       65.80      2.26 o 
   4   0   0       47.86       44.77      2.54 o 
   5   0   0       31.00       30.38      2.33 o 
   6   0   0      377.92      417.55     13.81 o 
   7   0   0       31.18       33.64     15.09 o 
   8   0   0      265.32      278.39     15.39 o 
   9   0   0      224.83      254.41     14.25 o 
   1   1   0     1558.50     1394.95      8.54 o 
   2   1   0     1779.62     1625.23      9.60 o 
   3   1   0       65.28       76.89      1.87 o 
   4   1   0      305.87      320.36      5.04 o 
   5   1   0      744.95      755.14     16.77 o 
   6   1   0       68.48       66.16      4.07 o 
   7   1   0       19.74       20.20      9.98 o 
   8   1   0      361.07      385.05     22.04 o 
   9   1   0      111.14      123.24     15.81 o 
   0   2   0     1834.85     1643.38     12.60 o 
   1   2   0      772.51      768.67      9.35 o 
   2   2   0      498.09      513.98      7.84 o 
   3   2   0     2869.59     2869.97     28.38 o 
   4   2   0     1149.66     1209.19     18.43 o 
   5   2   0      624.04      590.57     14.43 o 
   6   2   0       38.89       41.85      5.30 o 
   7   2   0       50.95       52.02      6.21 o 
   8   2   0      105.49       98.53      8.80 o 
   9   2   0       24.59       13.61     15.84 o 
   1   3   0     1137.73     1061.31     18.20 o 
   2   3   0      485.40      500.53      5.58 o 
   3   3   0      924.92      985.73     14.14 o 
   4   3   0      159.72      187.89      4.95 o 
   5   3   0      716.97      722.62     12.13 o 
   6   3   0      190.26      198.64      7.58 o 
   7   3   0      113.73      125.77      8.17 o 
   8   3   0       10.58        9.10      9.67 o 
   9   3   0       24.62       22.39     16.13 o 
   0   4   0     1285.65     1105.35     71.66 o 
   1   4   0       14.73       14.37      0.75 o 
   2   4   0      870.18      908.76     13.99 o 
   3   4   0      877.09      913.72      9.06 o 
   4   4   0      349.28      345.89      8.51 o 
   5   4   0       21.67       18.45      2.26 o 
   6   4   0        0.45        0.92      1.13 o 
   7   4   0       49.05       56.66      7.87 o 
   8   4   0       10.23        8.49      4.59 o 
   9   4   0       11.36        7.44      6.51 o 
   1   5   0      180.20      163.50      2.59 o 
   2   5   0     1591.98     1569.81     13.17 o 
   3   5   0      389.39      418.55      6.27 o 
   4   5   0      338.25      331.70      7.19 o 
   5   5   0       85.77       76.72      2.41 o 
   6   5   0      129.99      122.28      6.72 o 
   7   5   0       67.12       59.25      5.17 o 
   8   5   0       35.15       36.66      4.79 o 
   0   6   0     1801.07     1502.36    171.66 o 
   1   6   0       90.65       84.65      1.85 o 
   2   6   0      108.81      116.26      2.50 o 
   3   6   0      316.68      322.27      6.07 o 
   4   6   0      221.46      199.26      5.40 o 
   5   6   0       10.83       10.02      1.75 o 
   6   6   0      123.15      135.40      6.74 o 
   7   6   0       60.44       62.69      5.26 o 
   8   6   0       29.38       24.36      4.77 o 
   1   7   0     1125.87     1124.04     15.65 o 
   2   7   0      511.63      533.10      6.29 o 
   3   7   0      179.65      165.95      5.03 o 
   4   7   0       13.20       12.93      2.16 o 
   5   7   0      311.05      288.75      7.51 o 
   6   7   0       50.12       46.44      3.76 o 
   7   7   0       33.09       31.28      3.94 o 
   8   7   0       32.60       35.49      5.81 o 
   0   8   0     8595.45     6993.93    824.18 o 
   1   8   0     1337.28     1406.73     54.75 o 
   2   8   0        3.57        4.45      1.09 o 
   3   8   0      342.93      343.34      7.79 o 
   4   8   0       41.67       39.01      2.38 o 
   5   8   0       34.78       31.83      2.92 o 
   6   8   0       42.29       45.68      3.86 o 
   7   8   0       65.98       64.49      4.85 o 
   8   8   0       45.21       45.15      6.25 o 
   1   9   0       14.52       18.40      1.67 o 
   2   9   0      273.10      253.11      4.43 o 
   3   9   0       23.73       21.98      2.01 o 
   4   9   0      454.54      456.77     20.96 o 
   5   9   0      534.39      522.25     16.12 o 
   6   9   0      110.66      106.31      6.89 o 
   7   9   0       15.12       11.88      6.65 o 
   8   9   0      139.76      147.71     10.36 o 
   0  10   0      705.01      674.15     14.90 o 
   1  10   0      117.75      133.18      4.54 o 
   2  10   0       68.63       67.53      2.93 o 
   3  10   0      677.90      659.41     12.19 o 
   4  10   0     2500.81     2531.95     28.72 o 
   5  10   0      444.98      424.54     11.85 o 
   6  10   0       44.04       42.12      3.49 o 
   7  10   0        3.87        4.51      2.86 o 
   8  10   0       12.55        9.41     10.55 o 
   1  11   0      212.17      225.25      6.36 o 
   2  11   0      450.59      432.00      8.64 o 
   3  11   0      530.87      517.37     11.07 o 
   4  11   0     1037.82     1041.75     28.45 o 
   5  11   0      187.29      171.56      8.08 o 
   6  11   0       83.25       84.31      9.71 o 
   7  11   0       41.14       40.27     15.58 o 
   8  11   0      107.75      125.26      9.51 o 
   0  12   0      439.52      445.03     26.36 o 
   1  12   0      381.67      387.70      8.27 o 
   2  12   0      106.13      102.03      3.35 o 
   3  12   0      366.06      372.38      7.22 o 
   4  12   0       61.37       58.18      2.79 o 
   5  12   0       67.21       68.14      6.01 o 
   6  12   0       39.76       47.87     14.39 o 
   7  12   0       92.83      100.16      8.95 o 
   1  13   0      388.50      385.88      8.91 o 
   2  13   0      854.31      794.84     41.07 o 
   3  13   0      190.33      181.45      6.38 o 
   4  13   0       80.07       86.67      6.89 o 
   5  13   0        4.51        7.22      4.93 o 
   6  13   0        1.64        1.00      2.95 o 
   7  13   0       85.95       84.05      7.99 o 
   0  14   0      144.00      148.33      6.75 o 
   1  14   0       12.22       17.22      2.38 o 
   2  14   0      238.44      221.08      6.86 o 
   3  14   0      201.50      204.01     11.63 o 
   4  14   0       18.40       19.76      6.96 o 
   5  14   0        4.98        4.73      4.26 o 
   6  14   0      188.49      191.47     11.77 o 
   7  14   0      110.06      119.88     11.27 o 
   1  15   0       42.61       33.72      3.20 o 
   2  15   0      418.79      394.60      9.86 o 
   3  15   0       29.15       34.31     15.67 o 
   4  15   0       16.93       13.46      6.01 o 
   5  15   0       18.41       19.18      9.64 o 
   6  15   0        2.29        2.63      2.99 o 
   0  16   0      232.09      182.46     16.51 o 
   1  16   0       12.41        5.47      2.48 o 
   2  16   0       87.24       74.92      6.62 o 
   3  16   0      238.77      239.49     14.75 o 
   4  16   0       54.65       64.51      8.97 o 
   5  16   0        2.73        3.39      3.66 o 
   6  16   0        8.56        5.27      4.24 o 
   1  17   0      231.66      231.40     11.23 o 
   2  17   0       84.62       85.46      9.10 o 
   3  17   0       30.57       32.11     14.04 o 
   4  17   0       70.58       77.03      8.00 o 
   5  17   0      133.16      128.83      9.21 o 
   6  17   0       76.39       79.27      7.59 o 
   0  18   0       52.29       50.40      8.25 o 
   1  18   0       88.64       84.44      6.97 o 
   2  18   0       45.94       44.65      7.91 o 
   3  18   0       52.46       53.38      9.38 o 
   4  18   0      307.67      339.92     15.22 o 
   5  18   0        0.90        2.89      2.39 o 
   1  19   0       29.44       34.17     13.97 o 
   2  19   0       29.31       33.66      8.09 o 
   3  19   0        0.41        2.44      3.08 o 
   4  19   0      157.12      170.46     10.58 o 
   5  19   0       59.31       56.36      6.73 o 
   0  20   0      253.33      246.70     18.80 o 
   1  20   0      262.82      276.95     14.53 o 
   2  20   0        0.12        0.56      3.85 o 
   3  20   0       22.16       24.04     11.73 o 
   4  20   0       30.37       39.36      5.94 o 
   1  21   0      133.84      132.58     10.75 o 
   2  21   0       85.93       88.34      8.74 o 
   3  21   0       15.20       14.00     15.19 o 
   0  22   0       11.98        7.58     15.96 o 
   1  22   0       12.37       12.44     10.50 o 
   2  22   0       13.65       15.65     10.08 o 
  -2 -22   1      502.99      588.35     30.02 o 
  -1 -22   1       65.37       72.54     10.03 o 
   0 -22   1        3.60        2.62      4.84 o 
   1 -22   1       63.00       72.83     10.91 o 
   2 -22   1       83.95       98.20     13.71 o 
  -3 -21   1       96.94      113.80     10.85 o 
  -2 -21   1      131.19      148.52     13.49 o 
  -1 -21   1        1.01        0.28      4.81 o 
   0 -21   1       38.07       42.86      9.81 o 
   1 -21   1       16.02       20.48     15.30 o 
   2 -21   1      102.83      110.51     12.10 o 
   3 -21   1      213.29      222.16     12.27 o 
  -4 -20   1       46.69       54.88      8.62 o 
  -3 -20   1        1.52        1.67      2.03 o 
  -2 -20   1      124.48      162.47     16.60 o 
  -1 -20   1        6.87        3.27      5.54 o 
   0 -20   1        9.26        9.82     10.74 o 
   1 -20   1      140.11      145.06     14.23 o 
   2 -20   1      171.19      194.62     24.83 o 
   3 -20   1       68.80       78.38      6.50 o 
   4 -20   1       10.11        7.50      7.26 o 
  -5 -19   1        1.71        1.59      2.50 o 
  -4 -19   1       58.89       59.04      7.48 o 
  -3 -19   1       46.86       46.97      5.57 o 
  -2 -19   1       28.48       21.00     10.90 o 
  -1 -19   1       85.14       89.45     10.15 o 
   0 -19   1      105.05      117.55     11.84 o 
   1 -19   1       35.13       31.24     14.63 o 
   2 -19   1       10.55        9.64      5.53 o 
   3 -19   1      142.56      157.62      9.24 o 
   4 -19   1       22.25       15.67     11.41 o 
  -5 -18   1       18.27       14.95     12.66 o 
  -4 -18   1        5.73        7.20      4.01 o 
  -3 -18   1       73.62       80.15      6.68 o 
  -2 -18   1       70.56       83.11      6.71 o 
  -1 -18   1       47.44       41.05      5.46 o 
   0 -18   1       13.65       10.96      6.41 o 
   1 -18   1      168.25      165.95     11.91 o 
   2 -18   1      154.64      155.31     11.80 o 
   3 -18   1       17.51       23.83     11.94 o 
   4 -18   1      125.84      137.35      8.71 o 
   5 -18   1       51.98       53.40      7.52 o 
  -6 -17   1        1.63        2.33      5.42 o 
  -5 -17   1       32.54       40.20      9.25 o 
  -4 -17   1       77.06       75.66      6.27 o 
  -3 -17   1      133.81      133.84      8.44 o 
  -2 -17   1       11.17        9.33      4.60 o 
  -1 -17   1       32.98       28.36     10.95 o 
   0 -17   1       28.80       32.39     16.64 o 
   1 -17   1       69.55       57.18      8.61 o 
   2 -17   1       52.81       53.96      9.23 o 
   3 -17   1       70.52       77.27      8.25 o 
   4 -17   1       21.52       25.71      5.98 o 
   5 -17   1       47.66       45.05      8.70 o 
  -6 -16   1       52.27       58.49     17.39 o 
  -5 -16   1       22.80       20.05     13.48 o 
  -4 -16   1        4.32        4.88      3.62 o 
  -3 -16   1       15.38       14.94      7.03 o 
  -2 -16   1      174.90      174.01      9.52 o 
  -1 -16   1      572.45      540.87     16.85 o 
   0 -16   1       14.05       13.16      4.88 o 
   1 -16   1      151.62      152.97     11.82 o 
   2 -16   1      118.32      129.82     10.15 o 
   3 -16   1        3.17        6.38      4.16 o 
   4 -16   1       34.52       34.29      5.78 o 
   5 -16   1       93.04       99.63     10.09 o 
   6 -16   1       71.88       79.93     10.33 o 
  -7 -15   1      140.64      160.66     12.23 o 
  -6 -15   1       28.21       23.78     19.01 o 
  -5 -15   1       36.49       34.43      9.08 o 
  -4 -15   1       85.52       95.38      6.80 o 
  -3 -15   1       95.76       92.64      6.34 o 
  -2 -15   1      297.49      280.33     11.56 o 
  -1 -15   1      588.57      546.38     18.54 o 
   0 -15   1      164.37      157.79      7.21 o 
   1 -15   1      190.86      152.25     17.41 o 
   2 -15   1       17.84       14.06      7.48 o 
   3 -15   1      160.07      161.28     12.04 o 
   4 -15   1       93.14       99.68      7.99 o 
   5 -15   1       33.76       38.50     10.81 o 
   6 -15   1       72.65       77.75      9.27 o 
  -7 -14   1       30.71       35.05      6.01 o 
  -6 -14   1      318.07      331.90     20.08 o 
  -5 -14   1      218.77      214.94     12.09 o 
  -4 -14   1      205.18      207.21     10.88 o 
  -3 -14   1      208.68      215.42      9.30 o 
  -2 -14   1      559.72      512.84     24.64 o 
  -1 -14   1      113.05      110.27      5.78 o 
   0 -14   1        6.36        6.61      1.95 o 
   1 -14   1       63.62       56.18      2.71 o 
   2 -14   1      332.04      332.25     17.34 o 
   3 -14   1       20.89       21.18      9.90 o 
   4 -14   1      179.59      188.22     13.04 o 
   5 -14   1      121.53      125.75     10.47 o 
   6 -14   1      100.26      100.81      9.48 o 
   7 -14   1      178.70      204.68     16.54 o 
  -7 -13   1       74.51       71.52      8.34 o 
  -6 -13   1       89.96       88.74      9.75 o 
  -5 -13   1       71.89       63.72      9.78 o 
  -4 -13   1       27.26       31.03      4.61 o 
  -3 -13   1      387.02      373.13     12.85 o 
  -2 -13   1      996.18      929.20     38.43 o 
  -1 -13   1      129.65      131.24      4.32 o 
   0 -13   1      264.69      259.72      6.42 o 
   1 -13   1      269.72      261.82      5.30 o 
   2 -13   1     1057.90     1013.68     27.83 o 
   3 -13   1      558.90      564.54     32.86 o 
   4 -13   1      267.75      285.63     15.38 o 
   5 -13   1       13.68       13.18      7.49 o 
   6 -13   1       58.85       46.84     20.46 o 
   7 -13   1       25.21       19.02     15.66 o 
  -8 -12   1       41.01       44.83      8.11 o 
  -7 -12   1       53.46       51.26      7.11 o 
  -6 -12   1      297.95      309.22     14.92 o 
  -5 -12   1       74.02       72.14      5.35 o 
  -4 -12   1      179.47      187.35      8.51 o 
  -3 -12   1      150.07      141.55      5.51 o 
  -2 -12   1      894.94      876.81     26.54 o 
  -1 -12   1      223.77      210.85      9.54 o 
   0 -12   1       32.67       31.82      1.99 o 
   1 -12   1      778.13      765.34     12.49 o 
   2 -12   1     2095.25     2077.03     35.50 o 
   3 -12   1      326.39      325.00     13.20 o 
   4 -12   1      115.82      119.96     10.55 o 
   5 -12   1       11.28        8.61      3.97 o 
   6 -12   1       98.37      105.77     10.11 o 
   7 -12   1       40.34       31.97     20.60 o 
  -8 -11   1       28.44       17.26     18.22 o 
  -7 -11   1       70.77       70.47      7.56 o 
  -6 -11   1      355.55      339.60     15.10 o 
  -5 -11   1       93.27       89.50      5.85 o 
  -4 -11   1       58.97       58.98      3.42 o 
  -3 -11   1      636.56      658.62     12.96 o 
  -2 -11   1       37.94       37.76      2.55 o 
  -1 -11   1      410.98      406.37      8.77 o 
   0 -11   1      361.21      331.07      7.08 o 
   1 -11   1      115.93      107.10      2.86 o 
   2 -11   1       49.86       49.14      5.43 o 
   3 -11   1      911.32      917.72     27.92 o 
   4 -11   1      103.23       98.20      7.77 o 
   5 -11   1      230.81      214.48     11.18 o 
   6 -11   1       62.21       60.67      7.01 o 
   7 -11   1       88.62       78.25      8.95 o 
  -8 -10   1       51.76       50.22      9.90 o 
  -7 -10   1       62.81       59.98      9.46 o 
  -6 -10   1      129.86      116.99     10.52 o 
  -5 -10   1      178.90      171.95     10.26 o 
  -4 -10   1      219.79      218.12      7.74 o 
  -3 -10   1      606.54      622.81     12.54 o 
  -2 -10   1      119.44      103.23      4.20 o 
  -1 -10   1        5.82       11.24      2.86 o 
   0 -10   1        4.27        4.87      1.39 o 
   1 -10   1       18.69       14.30      1.47 o 
   2 -10   1      139.29      122.35      7.53 o 
   3 -10   1      287.26      295.65     11.74 o 
   4 -10   1       83.83       89.33      6.12 o 
   5 -10   1      185.38      177.52      9.30 o 
   6 -10   1      132.87      125.36      9.82 o 
   7 -10   1       44.91       53.67     11.01 o 
   8 -10   1        4.03        3.68      4.30 o 
  -8  -9   1       45.51       41.69     11.82 o 
  -7  -9   1       34.20       37.02      8.95 o 
  -6  -9   1      186.37      177.68     12.81 o 
  -5  -9   1        3.93        3.92      2.80 o 
  -4  -9   1       40.30       37.33      3.03 o 
  -3  -9   1      326.62      322.72      8.44 o 
  -2  -9   1       65.18       57.88      2.96 o 
  -1  -9   1       58.45       76.79      3.18 o 
   0  -9   1       34.98       32.29      1.69 o 
   1  -9   1      144.84      147.42      5.57 o 
   2  -9   1        8.13       11.39      4.98 o 
   3  -9   1       14.86       15.49      3.18 o 
   4  -9   1      132.25      121.93      6.73 o 
   5  -9   1       24.96       21.45      3.80 o 
   6  -9   1      106.57      104.00     10.09 o 
   7  -9   1       73.50       72.66      8.74 o 
   8  -9   1       86.17       90.87     25.85 o 
  -8  -8   1       95.84       94.97     12.81 o 
  -7  -8   1        0.17        0.10      2.53 o 
  -6  -8   1       24.68       23.30     11.93 o 
  -5  -8   1        7.16        7.33      1.30 o 
  -4  -8   1       25.93       25.93      3.23 o 
  -3  -8   1      118.34      117.76      4.05 o 
  -2  -8   1      868.54      933.30     11.31 o 
  -1  -8   1      690.07      761.11      8.26 o 
   0  -8   1     1122.17     1227.98     16.34 o 
   1  -8   1     2043.91     2163.62     25.44 o 
   2  -8   1      365.56      380.50     10.98 o 
   3  -8   1       20.37       21.28      3.64 o 
   4  -8   1       31.54       33.09      4.19 o 
   5  -8   1       14.80       15.06      5.96 o 
   6  -8   1       79.59       90.30     10.00 o 
   7  -8   1       53.21       55.57      8.09 o 
   8  -8   1        8.68        3.96      5.34 o 
  -8  -7   1       78.46       82.09     12.49 o 
  -7  -7   1        7.70        8.20      6.63 o 
  -6  -7   1      180.33      181.86     11.04 o 
  -5  -7   1       19.36       27.47     10.71 o 
  -4  -7   1      210.87      203.32      6.61 o 
  -3  -7   1      486.51      497.84     11.25 o 
  -2  -7   1      112.82      117.51      3.09 o 
  -1  -7   1      263.89      318.48      3.99 o 
   0  -7   1      819.42      842.75      8.61 o 
   1  -7   1      388.73      446.22      6.24 o 
   2  -7   1      234.32      238.61      8.16 o 
   3  -7   1      556.87      554.92     17.89 o 
   4  -7   1      105.75      115.97      6.77 o 
   5  -7   1       89.32       84.91      5.51 o 
   6  -7   1      195.20      199.95     13.62 o 
   7  -7   1        4.04        6.10      7.97 o 
   8  -7   1      112.28      137.15     16.08 o 
  -9  -6   1        6.70       10.95      9.43 o 
  -8  -6   1       14.53       19.33     20.70 o 
  -7  -6   1        7.65       11.19      7.70 o 
  -6  -6   1      258.94      262.24     12.38 o 
  -5  -6   1      581.38      594.89     18.27 o 
  -4  -6   1      246.64      248.41      7.51 o 
  -3  -6   1       31.71       31.81      2.05 o 
  -2  -6   1      282.72      269.29      4.00 o 
  -1  -6   1      315.62      322.85      3.41 o 
   0  -6   1      280.94      289.67      3.00 o 
   1  -6   1      498.73      454.77     18.95 o 
   2  -6   1       59.92       58.47      2.59 o 
   3  -6   1      170.10      179.77      8.55 o 
   4  -6   1      261.08      263.81      9.32 o 
   5  -6   1      139.89      147.09      8.54 o 
   6  -6   1      195.25      177.94     11.11 o 
   7  -6   1       75.17       81.31      7.63 o 
   8  -6   1       20.42       18.24     25.19 o 
  -9  -5   1       39.02       36.64     21.43 o 
  -8  -5   1       23.26       18.05     22.64 o 
  -7  -5   1       77.94       66.34      6.27 o 
  -6  -5   1       87.34       70.65      6.83 o 
  -5  -5   1       87.07       86.67      5.64 o 
  -4  -5   1      227.82      229.56     10.10 o 
  -3  -5   1      792.01      840.63     15.14 o 
  -2  -5   1       39.52       40.41      1.64 o 
  -1  -5   1      738.41      728.11      9.15 o 
   0  -5   1     2228.18     2055.23     18.91 o 
   1  -5   1      461.15      481.25      7.64 o 
   2  -5   1     1916.81     2145.63     46.15 o 
   3  -5   1     1054.51     1130.25     20.97 o 
   4  -5   1      116.61      113.87      6.23 o 
   5  -5   1      353.33      350.68     12.23 o 
   6  -5   1      225.35      210.14     13.35 o 
   7  -5   1      105.95      101.14      7.48 o 
   8  -5   1       14.12       17.56     11.35 o 
  -9  -4   1      212.49      212.69     17.86 o 
  -8  -4   1       99.13      106.33      9.36 o 
  -7  -4   1       27.89       25.13      6.25 o 
  -6  -4   1      235.71      255.17      9.91 o 
  -5  -4   1       10.71       14.55      4.12 o 
  -4  -4   1      399.86      394.08      9.36 o 
  -3  -4   1      420.03      421.09      5.68 o 
  -2  -4   1     1364.23     1353.54     22.61 o 
  -1  -4   1     1610.85     1511.75     18.43 o 
   0  -4   1     1122.18     1077.47     14.72 o 
   1  -4   1      812.36      822.57     10.21 o 
   2  -4   1     1282.62     1317.82     20.14 o 
   3  -4   1      566.32      598.33     12.89 o 
   4  -4   1      271.63      263.66     10.95 o 
   5  -4   1        7.55        8.23      4.07 o 
   6  -4   1       47.00       51.69      6.90 o 
   7  -4   1      154.22      151.45     12.17 o 
   8  -4   1       98.41       96.24     38.85 o 
  -9  -3   1       18.17       13.56     18.51 o 
  -8  -3   1       65.53       71.42      7.63 o 
  -7  -3   1       50.65       51.00      4.86 o 
  -6  -3   1     1457.55     1527.14     25.28 o 
  -5  -3   1      131.32      119.27      5.45 o 
  -4  -3   1      115.58      125.69      5.76 o 
  -3  -3   1     1535.55     1726.18     21.89 o 
  -2  -3   1       82.83       85.75      1.92 o 
  -1  -3   1      862.91      826.87      8.88 o 
   0  -3   1     2428.29     2232.37     34.50 o 
   1  -3   1      726.47      718.71      6.81 o 
   2  -3   1       43.04       48.69      1.97 o 
   3  -3   1      344.98      365.95      5.99 o 
   4  -3   1      582.12      596.21     16.17 o 
   5  -3   1      920.89      964.42     23.73 o 
   6  -3   1      466.70      462.22     13.74 o 
   7  -3   1      191.15      196.37      8.69 o 
   8  -3   1       15.03       12.41     11.41 o 
  -9  -2   1        3.43        5.12      3.93 o 
  -8  -2   1       27.95       23.02     15.32 o 
  -7  -2   1       60.73       60.20      5.31 o 
  -6  -2   1      718.95      695.70     32.48 o 
  -5  -2   1       98.34       93.56      5.65 o 
  -4  -2   1      679.87      722.33     12.25 o 
  -3  -2   1     2869.55     2996.70     80.88 o 
  -2  -2   1      374.68      358.52     11.60 o 
  -1  -2   1      184.93      179.28      2.35 o 
   0  -2   1      103.98      104.60      1.33 o 
   1  -2   1     1145.05     1125.87     17.62 o 
   2  -2   1      596.35      585.88      6.02 o 
   3  -2   1       95.33      100.93      3.58 o 
   4  -2   1       43.98       44.59      3.58 o 
   5  -2   1      389.96      391.35     11.40 o 
   6  -2   1      974.46      984.69     23.30 o 
   7  -2   1      116.92      124.67      6.86 o 
   8  -2   1       16.79       10.16     11.44 o 
  -9  -1   1      175.49      191.26     12.12 o 
  -8  -1   1       44.42       41.07      7.75 o 
  -7  -1   1        3.44        7.50      2.90 o 
  -6  -1   1      446.20      406.34     24.84 o 
  -5  -1   1       72.03       70.03      3.78 o 
  -4  -1   1      151.95      154.58      6.07 o 
  -3  -1   1      239.15      215.60      5.14 o 
  -2  -1   1      846.43      807.42      6.09 o 
  -1  -1   1     4343.63     3936.89     82.03 o 
   0  -1   1      353.18      320.72      5.58 o 
   1  -1   1      833.81      835.72     14.47 o 
   2  -1   1      136.55      127.40      2.33 o 
   3  -1   1      136.60      133.04      3.15 o 
   4  -1   1      292.75      283.17      7.65 o 
   5  -1   1      193.43      196.12      7.69 o 
   6  -1   1      237.88      253.69      9.05 o 
   7  -1   1      123.17      122.91      6.41 o 
   8  -1   1        3.65        3.28      2.49 o 
  -9   0   1      107.24      112.10     10.04 o 
  -8   0   1       18.74       16.90     13.40 o 
  -7   0   1       15.60       11.50      7.37 o 
  -6   0   1      103.58       91.01      3.89 o 
  -5   0   1        7.26        9.76      1.83 o 
  -4   0   1      476.68      478.29      7.11 o 
  -3   0   1       30.11       34.40      1.26 o 
  -2   0   1       18.82       25.50      5.10 o 
  -1   0   1     7329.43     5023.96    704.99 o 
   0   0   1      302.24      264.99      2.59 o 
   1   0   1     8349.19     7533.24    102.20 o 
   2   0   1      272.20      260.69      3.27 o 
   3   0   1      128.27      133.63      3.07 o 
   4   0   1       71.28       62.51      3.36 o 
   5   0   1       11.24        9.94      3.87 o 
   6   0   1        6.97        5.52      2.56 o 
   7   0   1       21.13       19.85      7.00 o 
   8   0   1       57.18       49.79      6.25 o 
  -9   1   1      174.67      193.08     11.91 o 
  -8   1   1       44.55       41.57      9.49 o 
  -7   1   1        2.16        5.23      3.88 o 
  -6   1   1      449.27      427.90      6.92 o 
  -5   1   1       70.95       69.62      2.07 o 
  -4   1   1      150.79      154.75      4.83 o 
  -3   1   1      226.74      209.68      4.48 o 
  -2   1   1      843.88      772.40     26.36 o 
  -1   1   1     4313.07     3685.21    110.61 o 
   0   1   1      364.78      338.81      9.26 o 
   1   1   1      829.83      839.34     15.87 o 
   2   1   1      136.55      125.28      2.27 o 
   3   1   1      149.42      150.01      3.19 o 
   4   1   1      295.57      306.69      7.97 o 
   5   1   1      193.39      185.23      5.88 o 
   6   1   1      242.70      254.48      8.95 o 
   7   1   1      116.29      116.22      8.00 o 
   8   1   1        3.65        1.67      5.20 o 
  -9   2   1        2.81        3.37      4.25 o 
  -8   2   1       28.06       19.40     14.70 o 
  -7   2   1       59.66       62.33      6.92 o 
  -6   2   1      707.66      696.75     18.15 o 
  -5   2   1      103.06       98.37      4.28 o 
  -4   2   1      687.68      744.26     22.96 o 
  -3   2   1     2853.33     2880.64     22.41 o 
  -2   2   1      365.55      315.76     13.48 o 
  -1   2   1      173.64      166.47      1.82 o 
   0   2   1      102.33      101.77      2.50 o 
   1   2   1     1176.80     1124.26     14.24 o 
   2   2   1      598.35      600.49      9.06 o 
   3   2   1       95.15       97.64      2.09 o 
   4   2   1       39.52       39.55      2.25 o 
   5   2   1      373.32      359.09      8.73 o 
   6   2   1      966.53      971.18     22.11 o 
   7   2   1      118.19      127.08      9.27 o 
   8   2   1       19.11       10.86     11.06 o 
  -9   3   1       18.45       23.40      6.52 o 
  -8   3   1       63.92       78.67      9.61 o 
  -7   3   1       50.66       55.16      6.37 o 
  -6   3   1     1458.99     1462.58     46.31 o 
  -5   3   1      132.93      132.20      5.66 o 
  -4   3   1      124.24      140.19      5.72 o 
  -3   3   1     1502.46     1660.28     58.91 o 
  -2   3   1       82.51       83.61      1.78 o 
  -1   3   1      860.68      816.66      5.01 o 
   0   3   1     2471.22     2269.30     23.46 o 
   1   3   1      712.21      685.85      7.59 o 
   2   3   1       40.16       44.04      1.23 o 
   3   3   1      326.63      354.33      5.61 o 
   4   3   1      593.30      628.64     13.33 o 
   5   3   1      918.23      931.31     15.89 o 
   6   3   1      467.59      487.82     13.82 o 
   7   3   1      184.54      185.05     21.02 o 
   8   3   1       15.12       10.25     10.03 o 
  -9   4   1      213.67      216.39     10.70 o 
  -8   4   1      102.12      109.29      9.01 o 
  -7   4   1       27.65       24.12     11.48 o 
  -6   4   1      228.25      254.75     12.80 o 
  -5   4   1       11.81       16.83      5.81 o 
  -4   4   1      406.43      408.40      8.66 o 
  -3   4   1      417.76      413.12      5.02 o 
  -2   4   1     1356.50     1308.76     30.77 o 
  -1   4   1     1599.66     1498.87     13.01 o 
   0   4   1     1116.40     1109.14     16.14 o 
   1   4   1      783.10      767.95      6.73 o 
   2   4   1     1249.38     1318.55     12.91 o 
   3   4   1      562.24      612.90      7.51 o 
   4   4   1      272.50      259.30      6.53 o 
   5   4   1        7.10        6.65      2.32 o 
   6   4   1       47.83       48.49      4.04 o 
   7   4   1      154.26      148.34      7.78 o 
   8   4   1       99.29       97.15      6.41 o 
  -9   5   1       38.28       39.48      4.96 o 
  -8   5   1       22.37       16.39      9.42 o 
  -7   5   1       76.01       63.17      5.07 o 
  -6   5   1       92.53       77.64      6.75 o 
  -5   5   1       86.81       86.90      4.43 o 
  -4   5   1      239.93      241.81      5.03 o 
  -3   5   1      778.79      820.64     10.73 o 
  -2   5   1       40.30       41.05      1.59 o 
  -1   5   1      739.59      718.17      6.25 o 
   0   5   1     2210.14     2061.11     37.66 o 
   1   5   1      469.62      480.74      9.80 o 
   2   5   1     1909.69     2053.15     36.40 o 
   3   5   1     1050.25     1092.09     39.06 o 
   4   5   1      120.41      115.82      3.37 o 
   5   5   1      355.62      330.87      8.46 o 
   6   5   1      233.46      215.17      8.31 o 
   7   5   1      104.47      103.83      5.95 o 
   8   5   1       14.42        8.13      7.00 o 
  -9   6   1        5.58        5.62      7.73 o 
  -8   6   1       14.85       16.13     10.43 o 
  -7   6   1        8.00       11.20      5.25 o 
  -6   6   1      262.62      274.67      9.74 o 
  -5   6   1      576.64      579.13     13.90 o 
  -4   6   1      240.04      256.43      6.60 o 
  -3   6   1       34.01       34.80      1.96 o 
  -2   6   1      283.97      251.08      5.44 o 
  -1   6   1      329.99      333.02      4.81 o 
   0   6   1      283.73      290.97      6.12 o 
   1   6   1      506.15      485.28      9.93 o 
   2   6   1       53.67       53.24      1.61 o 
   3   6   1      169.25      180.04      4.56 o 
   4   6   1      256.51      256.01      5.19 o 
   5   6   1      146.57      144.30      5.28 o 
   6   6   1      199.98      182.44      6.82 o 
   7   6   1       75.40       73.63      5.51 o 
   8   6   1       19.60       12.71      9.93 o 
  -8   7   1       79.02       77.75      5.92 o 
  -7   7   1        7.16        8.12      4.79 o 
  -6   7   1      178.81      187.53      8.26 o 
  -5   7   1       18.81       19.40      1.12 o 
  -4   7   1      214.57      204.60      5.21 o 
  -3   7   1      495.27      521.83     15.40 o 
  -2   7   1      114.88      109.77      4.68 o 
  -1   7   1      262.02      304.58      4.66 o 
   0   7   1      788.40      808.61     22.29 o 
   1   7   1      394.82      457.16     11.60 o 
   2   7   1      241.93      251.40      4.98 o 
   3   7   1      556.89      559.15     10.00 o 
   4   7   1       99.71      102.15      3.05 o 
   5   7   1       90.33       80.01      3.35 o 
   6   7   1      193.66      192.10      9.79 o 
   7   7   1        3.23        4.91      2.74 o 
   8   7   1      111.77      120.95     13.17 o 
  -8   8   1       94.86       89.14      5.97 o 
  -7   8   1        0.23        0.72      2.57 o 
  -6   8   1       21.96       20.78      3.49 o 
  -5   8   1        7.99        7.02      2.02 o 
  -4   8   1       27.34       27.10      2.17 o 
  -3   8   1      113.50      115.07      4.05 o 
  -2   8   1      855.82      821.50     61.73 o 
  -1   8   1      702.33      788.92     28.67 o 
   0   8   1     1127.19     1297.63     16.55 o 
   1   8   1     2067.44     2186.97     41.27 o 
   2   8   1      366.11      368.52     10.17 o 
   3   8   1       19.73       18.57      1.43 o 
   4   8   1       29.42       29.66      1.90 o 
   5   8   1       12.77       12.96      4.76 o 
   6   8   1       77.76       82.69      5.76 o 
   7   8   1       53.22       50.27      4.82 o 
   8   8   1        9.57        9.05      7.70 o 
  -8   9   1       45.27       55.69      7.56 o 
  -7   9   1       33.77       37.76      4.35 o 
  -6   9   1      190.55      181.43      9.50 o 
  -5   9   1        4.18        5.19      2.08 o 
  -4   9   1       42.14       41.60      3.07 o 
  -3   9   1      313.74      316.26      9.54 o 
  -2   9   1       65.89       54.14      3.75 o 
  -1   9   1       53.20       70.99      3.38 o 
   0   9   1       30.13       30.31      2.69 o 
   1   9   1      148.17      154.30      6.65 o 
   2   9   1        9.44       12.83      4.82 o 
   3   9   1       11.85       11.72      1.48 o 
   4   9   1      139.17      123.11      3.37 o 
   5   9   1       25.22       23.94      6.82 o 
   6   9   1      108.99      102.23      5.11 o 
   7   9   1       69.83       65.25      7.29 o 
   8   9   1       85.47       91.72      7.70 o 
  -8  10   1       52.33       54.90      7.17 o 
  -7  10   1       62.91       57.98      5.33 o 
  -6  10   1      126.79      113.04      6.86 o 
  -5  10   1      178.49      187.31      7.55 o 
  -4  10   1      226.29      224.75      6.39 o 
  -3  10   1      607.18      601.40     16.14 o 
  -2  10   1      111.01       88.97      6.24 o 
  -1  10   1        5.24       11.02      4.54 o 
   0  10   1        4.58        5.34      2.14 o 
   1  10   1       14.97       15.37      6.22 o 
   2  10   1      138.69      124.82      5.51 o 
   3  10   1      286.04      285.66     10.37 o 
   4  10   1       81.43       86.46      2.71 o 
   5  10   1      182.94      176.19      7.43 o 
   6  10   1      130.69      125.52      8.09 o 
   7  10   1       46.60       50.21      8.65 o 
  -8  11   1       28.51       21.90     16.44 o 
  -7  11   1       67.94       68.48      8.55 o 
  -6  11   1      361.14      338.80     11.95 o 
  -5  11   1       93.01       84.52      4.49 o 
  -4  11   1       63.85       58.18      2.79 o 
  -3  11   1      615.09      661.73     18.06 o 
  -2  11   1       37.06       38.82      2.92 o 
  -1  11   1      409.63      417.55     11.32 o 
   0  11   1      351.59      336.10      9.88 o 
   1  11   1      116.92      107.28      4.98 o 
   2  11   1       47.95       45.55      3.52 o 
   3  11   1      883.91      887.26     24.26 o 
   4  11   1      109.25      108.35      4.98 o 
   5  11   1      231.53      218.47     13.68 o 
   6  11   1       62.70       64.26      5.91 o 
   7  11   1       88.48       87.99      8.00 o 
  -8  12   1       40.88       50.72      8.81 o 
  -7  12   1       53.91       58.34      8.79 o 
  -6  12   1      296.30      320.42     13.54 o 
  -5  12   1       69.72       69.08      4.32 o 
  -4  12   1      183.27      185.65      7.31 o 
  -3  12   1      151.17      150.77      5.12 o 
  -2  12   1      879.36      891.71     21.21 o 
  -1  12   1      232.06      232.65      7.97 o 
   0  12   1       31.98       33.57      2.85 o 
   1  12   1      757.06      793.66     16.53 o 
   2  12   1     2075.16     2267.94     55.58 o 
   3  12   1      323.93      303.72      9.08 o 
   4  12   1      119.34      110.62      6.48 o 
   5  12   1       12.75       10.44      5.14 o 
   6  12   1       98.31      102.15      8.34 o 
   7  12   1       40.09       38.55      7.49 o 
  -7  13   1       69.29       63.22      9.75 o 
  -6  13   1       86.16       87.22     11.23 o 
  -5  13   1       72.03       66.45     15.34 o 
  -4  13   1       29.14       29.53      2.49 o 
  -3  13   1      387.11      396.69     12.64 o 
  -2  13   1      998.61      961.79     21.70 o 
  -1  13   1      134.81      139.31      5.02 o 
   0  13   1      263.28      267.51      8.66 o 
   1  13   1      274.86      278.77     10.33 o 
   2  13   1     1065.03     1031.28     33.86 o 
   3  13   1      555.99      559.88     18.45 o 
   4  13   1      272.48      268.11     12.67 o 
   5  13   1       14.10       17.32      9.92 o 
   6  13   1       54.60       45.96      7.20 o 
   7  13   1       23.15       16.97     14.31 o 
  -7  14   1       31.22       39.74      5.91 o 
  -6  14   1      317.48      319.50     15.92 o 
  -5  14   1      215.87      208.85     10.58 o 
  -4  14   1      208.23      215.69     12.24 o 
  -3  14   1      205.94      205.03      6.99 o 
  -2  14   1      545.44      537.98     15.42 o 
  -1  14   1      106.90      101.80      5.86 o 
   0  14   1        6.48        8.59      3.30 o 
   1  14   1       59.78       58.76      4.77 o 
   2  14   1      334.58      326.29     11.55 o 
   3  14   1       20.34       20.36      6.86 o 
   4  14   1      178.17      177.30     10.00 o 
   5  14   1      117.15      127.95     12.34 o 
   6  14   1       98.62       95.48      7.61 o 
   7  14   1      181.99      187.44     13.19 o 
  -7  15   1      138.95      157.14     12.39 o 
  -6  15   1       29.33       30.54      7.66 o 
  -5  15   1       36.31       31.56     18.75 o 
  -4  15   1       85.83       94.32      7.16 o 
  -3  15   1       96.73       97.30      5.31 o 
  -2  15   1      298.62      278.74      8.77 o 
  -1  15   1      595.02      572.76     16.56 o 
   0  15   1      165.72      163.12      8.17 o 
   1  15   1      189.52      168.57      8.30 o 
   2  15   1       17.59       15.94      5.55 o 
   3  15   1      159.62      147.99      9.10 o 
   4  15   1       92.66       95.38      7.17 o 
   5  15   1       34.23       28.59      6.12 o 
   6  15   1       69.36       73.85      7.23 o 
  -6  16   1       53.88       52.03      7.67 o 
  -5  16   1       21.93       22.05      9.98 o 
  -4  16   1        3.60        4.01      5.49 o 
  -3  16   1       14.99       14.87      8.71 o 
  -2  16   1      178.96      187.05      8.25 o 
  -1  16   1      564.41      532.12     14.08 o 
   0  16   1       14.41       15.08      4.59 o 
   1  16   1      152.53      159.26      8.24 o 
   2  16   1      124.56      125.79      7.40 o 
   3  16   1        3.03        6.17      2.80 o 
   4  16   1       33.70       39.60      7.19 o 
   5  16   1       92.90      100.68      8.26 o 
   6  16   1       74.18       85.97      7.99 o 
  -6  17   1        1.93        1.13      2.89 o 
  -5  17   1       32.73       38.21      7.39 o 
  -4  17   1       77.30       74.35      6.96 o 
  -3  17   1      133.78      135.62      8.44 o 
  -2  17   1       11.41        7.12      5.20 o 
  -1  17   1       34.34       24.40      3.85 o 
   0  17   1       26.71       28.33      4.34 o 
   1  17   1       70.14       63.06      5.42 o 
   2  17   1       52.09       48.99      7.30 o 
   3  17   1       68.83       68.74      6.20 o 
   4  17   1       20.18       24.55     15.32 o 
   5  17   1       47.79       42.72      7.58 o 
  -5  18   1       20.73       16.61     14.68 o 
  -4  18   1        6.23        4.58      5.17 o 
  -3  18   1       74.41       74.99      6.96 o 
  -2  18   1       70.43       75.95      6.53 o 
  -1  18   1       46.53       40.72      6.82 o 
   0  18   1       13.41       11.89      6.22 o 
   1  18   1      163.24      165.34      7.73 o 
   2  18   1      154.24      154.35      7.24 o 
   3  18   1       17.43       18.34     10.18 o 
   4  18   1      131.29      139.82      9.07 o 
   5  18   1       54.91       55.77      8.42 o 
  -5  19   1        1.64        1.17      2.42 o 
  -4  19   1       57.76       62.23      6.87 o 
  -3  19   1       43.88       42.42     22.15 o 
  -2  19   1       28.81       26.95     11.62 o 
  -1  19   1       88.04       89.31      8.37 o 
   0  19   1      104.42      108.00      6.44 o 
   1  19   1       36.41       32.28      4.40 o 
   2  19   1       11.34        7.10      4.12 o 
   3  19   1      135.14      138.15     10.39 o 
   4  19   1       21.20       17.85     14.30 o 
  -4  20   1       48.62       54.03      7.38 o 
  -3  20   1        1.23        2.44      3.65 o 
  -2  20   1      122.82      137.92     10.01 o 
  -1  20   1        7.75        5.18      4.59 o 
   0  20   1        8.98        6.99      6.06 o 
   1  20   1      136.62      133.51      7.93 o 
   2  20   1      169.97      188.30     10.76 o 
   3  20   1       68.01       75.65      8.46 o 
   4  20   1       11.13       11.88      6.33 o 
  -3  21   1       96.98      106.21     12.85 o 
  -2  21   1      132.28      140.99      9.59 o 
  -1  21   1        0.60        1.52      3.46 o 
   0  21   1       35.51       37.69      6.30 o 
   1  21   1       15.44       15.69     11.13 o 
   2  21   1      105.28      110.12      8.78 o 
   3  21   1      213.89      231.85     12.72 o 
  -2  22   1      497.64      526.81     20.92 o 
  -1  22   1       62.02       63.78      7.71 o 
   0  22   1        3.75        3.63      3.35 o 
   1  22   1       59.08       60.50      6.89 o 
   2  22   1       85.37       97.19      9.68 o 
  -2 -22   2       17.21       14.98     14.20 o 
  -1 -22   2       48.93       58.94     11.25 o 
   0 -22   2       13.65        9.91     12.95 o 
   1 -22   2        5.03        6.82      7.89 o 
  -3 -21   2       32.39       27.71     18.51 o 
  -2 -21   2       32.39       48.05     13.26 o 
  -1 -21   2       42.30       45.88      7.66 o 
   0 -21   2       53.08       59.31     12.46 o 
   1 -21   2       71.57       70.96      8.68 o 
   2 -21   2       23.87       19.95     13.85 o 
  -4 -20   2       44.46       50.17      7.22 o 
  -3 -20   2       27.96       28.68     20.87 o 
  -2 -20   2       13.72       14.48     12.63 o 
  -1 -20   2      112.70      129.39     12.64 o 
   0 -20   2       91.97       95.86     10.84 o 
   1 -20   2       63.97       69.02     11.74 o 
   2 -20   2       43.56       47.57      9.38 o 
   3 -20   2      115.38      131.97     12.84 o 
  -5 -19   2       43.98       43.61      6.47 o 
  -4 -19   2       23.76       27.74     11.21 o 
  -3 -19   2       72.59       71.65      6.14 o 
  -2 -19   2       92.15      101.25     12.06 o 
  -1 -19   2       72.80       79.43     19.79 o 
   0 -19   2       50.52       50.61      6.73 o 
   1 -19   2        3.78        6.11      5.04 o 
   2 -19   2       38.09       40.31     20.70 o 
   3 -19   2       83.81       90.76     13.39 o 
   4 -19   2      245.35      251.61     14.21 o 
  -5 -18   2        5.95        4.98      3.58 o 
  -4 -18   2       73.25       91.25      7.21 o 
  -3 -18   2       88.79       91.08      7.51 o 
  -2 -18   2        3.59        2.41      1.83 o 
  -1 -18   2       75.41       69.75      9.28 o 
   0 -18   2       76.83       78.07     11.39 o 
   1 -18   2        8.62        7.81      5.07 o 
   2 -18   2      146.76      158.67     14.12 o 
   3 -18   2       99.79      118.03     10.92 o 
   4 -18   2       78.24       75.50      8.45 o 
   5 -18   2       34.49       37.44     11.25 o 
  -6 -17   2       72.20       82.61     11.64 o 
  -5 -17   2       18.97       21.76     17.10 o 
  -4 -17   2       22.99       33.41      6.62 o 
  -3 -17   2       20.93       19.43     10.97 o 
  -2 -17   2      124.97      129.10      7.23 o 
  -1 -17   2      110.83      102.53      7.08 o 
   0 -17   2       89.73      101.37     11.66 o 
   1 -17   2      186.93      188.53     13.46 o 
   2 -17   2       94.71       99.93      9.92 o 
   3 -17   2        9.05        8.59      6.45 o 
   4 -17   2      124.73      133.03     12.88 o 
   5 -17   2       69.79       77.78      9.09 o 
  -6 -16   2       21.21       13.64     12.92 o 
  -5 -16   2        7.46        6.52      5.14 o 
  -4 -16   2       61.04       67.27      5.76 o 
  -3 -16   2       51.10       56.61      5.14 o 
  -2 -16   2       63.57       54.00      4.89 o 
  -1 -16   2       67.52       67.25      4.93 o 
   0 -16   2      262.27      225.32     15.53 o 
   1 -16   2       32.18       39.55     17.94 o 
   2 -16   2       21.86       26.22     11.09 o 
   3 -16   2      138.03      133.94      9.07 o 
   4 -16   2       24.38       21.62     11.12 o 
   5 -16   2       24.41       20.03     12.80 o 
  -7 -15   2       22.36       16.07     14.72 o 
  -6 -15   2        7.54        6.75      7.51 o 
  -5 -15   2      104.62      112.01      9.97 o 
  -4 -15   2       42.00       41.22      4.93 o 
  -3 -15   2       36.06       37.89      4.20 o 
  -2 -15   2      794.48      792.58     39.38 o 
  -1 -15   2      353.25      339.81     14.04 o 
   0 -15   2        2.96        1.38      1.12 o 
   1 -15   2       37.07       42.29     17.59 o 
   2 -15   2       28.76       28.70     13.13 o 
   3 -15   2       28.53       31.87     13.01 o 
   4 -15   2       60.03       58.12      6.56 o 
   5 -15   2        4.81        6.67      5.30 o 
   6 -15   2       51.75       49.77      8.13 o 
  -7 -14   2      230.46      269.86     15.54 o 
  -6 -14   2       15.46       13.76     11.29 o 
  -5 -14   2       75.01       66.91      7.72 o 
  -4 -14   2      192.62      188.94      9.40 o 
  -3 -14   2      267.68      270.02     10.69 o 
  -2 -14   2      116.60      111.65      7.43 o 
  -1 -14   2      105.58      101.21      4.02 o 
   0 -14   2       53.67       55.25      2.06 o 
   1 -14   2       15.48       21.75      9.62 o 
   2 -14   2      121.89      107.76      8.89 o 
   3 -14   2      207.24      202.04     13.10 o 
   4 -14   2       60.33       56.70      7.96 o 
   5 -14   2       14.61        8.57      7.95 o 
   6 -14   2       27.08       30.27     10.40 o 
  -7 -13   2      127.31      130.16     11.55 o 
  -6 -13   2       32.51       28.63      8.03 o 
  -5 -13   2       65.81       71.48      8.61 o 
  -4 -13   2      226.27      226.60      9.50 o 
  -3 -13   2      391.23      389.10     15.17 o 
  -2 -13   2      381.48      387.88     19.93 o 
  -1 -13   2       76.35       74.65      3.64 o 
   0 -13   2      116.65      110.72      4.19 o 
   1 -13   2      605.81      567.56     20.82 o 
   2 -13   2      427.61      423.91     21.05 o 
   3 -13   2      109.05      105.20      8.04 o 
   4 -13   2      199.71      217.12     14.07 o 
   5 -13   2       14.99       11.96      7.37 o 
   6 -13   2       53.28       59.16      7.35 o 
  -8 -12   2       52.36       48.66      9.29 o 
  -7 -12   2      141.42      153.49     12.85 o 
  -6 -12   2        2.01        5.15      3.43 o 
  -5 -12   2       14.66       14.60      7.37 o 
  -4 -12   2       42.48       47.45      4.44 o 
  -3 -12   2      173.91      164.10      7.23 o 
  -2 -12   2       29.64       34.83      3.72 o 
  -1 -12   2      332.50      294.98     11.93 o 
   0 -12   2      127.85      123.83      2.86 o 
   1 -12   2      526.16      528.22     22.65 o 
   2 -12   2       51.38       55.95      6.10 o 
   3 -12   2      605.05      595.81     23.69 o 
   4 -12   2       12.84       11.47      8.33 o 
   5 -12   2      103.13       99.61      7.01 o 
   6 -12   2        4.89        5.10      5.01 o 
   7 -12   2       28.32       29.19      8.68 o 
  -8 -11   2      110.41      136.92     14.65 o 
  -7 -11   2       39.92       46.15      5.90 o 
  -6 -11   2       41.27       49.59      9.39 o 
  -5 -11   2       47.24       38.47      3.68 o 
  -4 -11   2      428.75      411.89     10.81 o 
  -3 -11   2      277.34      269.78      8.91 o 
  -2 -11   2      493.54      467.57     13.57 o 
  -1 -11   2       76.06       74.32      3.54 o 
   0 -11   2      250.76      247.23      6.21 o 
   1 -11   2      964.52     1049.92     28.28 o 
   2 -11   2        8.12        8.98      4.82 o 
   3 -11   2      553.89      523.39     17.17 o 
   4 -11   2      390.29      381.23     16.51 o 
   5 -11   2      169.73      163.13      9.16 o 
   6 -11   2       23.51       23.88     15.45 o 
   7 -11   2       87.31       88.31      9.64 o 
  -8 -10   2        0.32        1.18      6.56 o 
  -7 -10   2      105.02      104.73      9.90 o 
  -6 -10   2      169.22      170.74     12.70 o 
  -5 -10   2     1035.76      982.49     23.12 o 
  -4 -10   2     1390.96     1419.33     21.32 o 
  -3 -10   2       69.83       66.91      4.99 o 
  -2 -10   2       91.89       94.86      4.05 o 
  -1 -10   2      503.75      477.14     11.26 o 
   0 -10   2      368.41      368.00      8.39 o 
   1 -10   2      170.29      179.17      9.99 o 
   2 -10   2       50.27       50.09      5.16 o 
   3 -10   2      496.64      494.22     16.21 o 
   4 -10   2      748.48      694.62     29.13 o 
   5 -10   2       37.69       35.37      5.19 o 
   6 -10   2       85.83       88.13      9.70 o 
   7 -10   2       40.68       43.69      6.59 o 
  -8  -9   2       22.76       24.52      7.49 o 
  -7  -9   2       55.61       56.04      8.64 o 
  -6  -9   2       89.13       90.15      8.39 o 
  -5  -9   2      239.49      239.32      7.85 o 
  -4  -9   2      486.56      528.78     15.42 o 
  -3  -9   2      246.25      226.98      8.09 o 
  -2  -9   2      280.55      264.04      5.86 o 
  -1  -9   2      205.08      238.32      5.11 o 
   0  -9   2     1037.98     1084.09     18.27 o 
   1  -9   2      284.29      249.12      9.60 o 
   2  -9   2      277.66      284.44     12.76 o 
   3  -9   2       16.92       19.38     10.74 o 
   4  -9   2      211.59      191.39     11.06 o 
   5  -9   2      233.27      224.21     12.83 o 
   6  -9   2        0.45        0.80      3.01 o 
   7  -9   2       81.60       77.11      9.33 o 
  -8  -8   2      112.33      102.77     12.68 o 
  -7  -8   2       53.71       55.93      7.45 o 
  -6  -8   2       96.74       91.05      7.73 o 
  -5  -8   2       10.07        9.04      4.58 o 
  -4  -8   2      158.40      157.65      5.44 o 
  -3  -8   2      235.20      231.31      7.08 o 
  -2  -8   2      398.01      387.20      8.20 o 
  -1  -8   2      342.97      355.27     11.87 o 
   0  -8   2     3391.37     3547.65     94.95 o 
   1  -8   2      148.44      136.62      8.44 o 
   2  -8   2      336.08      317.69     12.72 o 
   3  -8   2      393.26      398.47     13.44 o 
   4  -8   2        4.15        4.56      3.47 o 
   5  -8   2       87.82       89.02      6.50 o 
   6  -8   2      160.94      167.15     12.21 o 
   7  -8   2       23.23       15.88     15.11 o 
   8  -8   2      140.20      164.26     17.37 o 
  -9  -7   2       49.93       50.88     10.14 o 
  -8  -7   2       49.40       61.19     10.63 o 
  -7  -7   2        2.23        5.36      5.14 o 
  -6  -7   2      154.07      150.31      9.83 o 
  -5  -7   2       94.74       93.68      6.71 o 
  -4  -7   2       96.69       96.73      3.30 o 
  -3  -7   2       86.14       79.89      4.40 o 
  -2  -7   2     1071.69     1111.97     19.87 o 
  -1  -7   2      290.23      287.73      4.42 o 
   0  -7   2      229.78      243.43      3.27 o 
   1  -7   2      732.73      722.21     16.44 o 
   2  -7   2      111.92      110.26      6.94 o 
   3  -7   2       42.18       40.93      5.36 o 
   4  -7   2      293.08      287.98     11.14 o 
   5  -7   2      556.55      547.54     18.34 o 
   6  -7   2       66.71       57.27      8.34 o 
   7  -7   2       20.87       18.86     14.19 o 
   8  -7   2       17.93       19.49     27.88 o 
  -9  -6   2       11.09       10.62     12.75 o 
  -8  -6   2       26.76       24.89     28.41 o 
  -7  -6   2       42.31       45.38      7.61 o 
  -6  -6   2      186.12      183.15     10.19 o 
  -5  -6   2      121.30      125.21      7.28 o 
  -4  -6   2      373.23      376.42     14.11 o 
  -3  -6   2      587.86      631.95      9.05 o 
  -2  -6   2       20.98       24.64      1.74 o 
  -1  -6   2       97.60       87.50      2.19 o 
   0  -6   2     1089.46     1088.40      9.59 o 
   1  -6   2       12.18       14.55      1.22 o 
   2  -6   2       53.74       62.21      2.94 o 
   3  -6   2      665.26      654.75     22.75 o 
   4  -6   2       45.81       42.31      5.93 o 
   5  -6   2       40.95       32.92      5.13 o 
   6  -6   2       12.39       13.64      6.24 o 
   7  -6   2       43.01       43.05      9.71 o 
   8  -6   2       17.30       13.04     11.97 o 
  -9  -5   2       44.50       34.72     38.69 o 
  -8  -5   2       54.66       47.42      9.26 o 
  -7  -5   2       10.37        4.67      4.11 o 
  -6  -5   2      112.03      108.37      6.03 o 
  -5  -5   2      123.50      122.23      6.61 o 
  -4  -5   2      406.34      411.90     14.72 o 
  -3  -5   2      162.12      183.58      5.60 o 
  -2  -5   2      662.52      715.52     11.79 o 
  -1  -5   2       33.78       33.44      1.29 o 
   0  -5   2      109.86      117.36      1.98 o 
   1  -5   2     1380.94     1363.65     14.50 o 
   2  -5   2     1456.82     1616.41     30.18 o 
   3  -5   2      327.52      345.25     12.67 o 
   4  -5   2      183.99      194.36      8.52 o 
   5  -5   2      180.19      189.12     14.83 o 
   6  -5   2      182.74      179.95     12.61 o 
   7  -5   2        8.69       10.85      6.45 o 
   8  -5   2       12.09       19.05     14.77 o 
  -9  -4   2        5.93        0.28      4.94 o 
  -8  -4   2       47.77       51.68      9.59 o 
  -7  -4   2       24.43       22.39      6.51 o 
  -6  -4   2       30.94       38.90      6.64 o 
  -5  -4   2      147.08      141.66     23.54 o 
  -4  -4   2      178.57      177.62      7.30 o 
  -3  -4   2      288.65      270.76      6.86 o 
  -2  -4   2        5.48        6.32      2.09 o 
  -1  -4   2     1767.08     1709.55     30.69 o 
   0  -4   2     3476.30     3282.77     13.32 o 
   1  -4   2      932.52      981.47     15.97 o 
   2  -4   2      765.75      755.95     57.72 o 
   3  -4   2      297.85      312.36     10.01 o 
   4  -4   2      200.13      196.91      9.13 o 
   5  -4   2       13.50       12.23     10.50 o 
   6  -4   2       10.84       14.63      6.51 o 
   7  -4   2      108.37      108.28      9.14 o 
   8  -4   2        1.48        3.35      9.29 o 
  -9  -3   2       66.77       68.19      9.67 o 
  -8  -3   2       50.46       49.45      6.30 o 
  -7  -3   2      317.40      290.47     12.36 o 
  -6  -3   2      273.02      270.14      8.38 o 
  -5  -3   2      264.22      251.68      7.99 o 
  -4  -3   2      138.92      149.26      6.37 o 
  -3  -3   2      678.46      750.34     16.10 o 
  -2  -3   2      625.65      610.54      4.84 o 
  -1  -3   2      407.83      408.31      5.73 o 
   0  -3   2      387.85      376.75      3.57 o 
   1  -3   2     1810.50     1772.59     33.62 o 
   2  -3   2      225.90      238.14      4.49 o 
   3  -3   2      261.16      256.36      7.69 o 
   4  -3   2      309.46      297.28     13.76 o 
   5  -3   2      492.89      506.31     13.23 o 
   6  -3   2       53.60       58.56      6.10 o 
   7  -3   2       38.94       35.78      7.21 o 
   8  -3   2       33.18       43.48     32.55 o 
  -9  -2   2        5.14        6.97      5.88 o 
  -8  -2   2       28.57       27.39      7.88 o 
  -7  -2   2      141.53      135.95     10.20 o 
  -6  -2   2       59.11       57.26      4.03 o 
  -5  -2   2      119.42      114.50      4.67 o 
  -4  -2   2     2710.03     2664.43    187.48 o 
  -3  -2   2     1824.49     1894.91     41.90 o 
  -2  -2   2      629.14      624.86      5.75 o 
  -1  -2   2       80.39       71.18      1.59 o 
   0  -2   2      532.70      502.29     15.50 o 
   1  -2   2      206.66      215.47      3.65 o 
   2  -2   2      111.82      108.41      2.60 o 
   3  -2   2      639.03      641.73      9.33 o 
   4  -2   2      367.57      358.88     13.63 o 
   5  -2   2      317.82      314.01      8.98 o 
   6  -2   2       62.35       59.02      4.30 o 
   7  -2   2       72.72       73.48      5.52 o 
   8  -2   2       24.89       29.23      6.95 o 
  -9  -1   2      218.64      260.69     16.14 o 
  -8  -1   2       77.64       80.78      7.83 o 
  -7  -1   2      205.85      215.63     13.06 o 
  -6  -1   2       31.60       32.05      2.81 o 
  -5  -1   2      468.66      442.70     15.32 o 
  -4  -1   2      730.79      776.91     51.55 o 
  -3  -1   2      509.19      507.31     11.13 o 
  -2  -1   2      987.70      951.24     25.81 o 
  -1  -1   2     2841.54     2637.55     25.48 o 
   0  -1   2     5670.38     4634.33    463.87 o 
   1  -1   2     5085.42     4788.50     43.77 o 
   2  -1   2      187.29      178.09      2.85 o 
   3  -1   2      108.03      111.62      3.67 o 
   4  -1   2      621.20      618.74     19.72 o 
   5  -1   2     1151.02     1190.32     19.34 o 
   6  -1   2      109.45      114.91      7.41 o 
   7  -1   2      186.90      192.32      8.72 o 
   8  -1   2      206.60      216.19     11.46 o 
  -9   0   2      463.12      498.10     20.98 o 
  -8   0   2       31.59       34.10      7.60 o 
  -7   0   2       33.40       39.02     13.77 o 
  -6   0   2       29.24       26.19      1.78 o 
  -5   0   2       79.33       77.56      2.13 o 
  -4   0   2       40.35       35.04      2.82 o 
  -3   0   2       60.10       66.43      1.80 o 
  -2   0   2     1282.82     1265.32     24.28 o 
  -1   0   2     9397.59     8780.50    139.91 o 
   1   0   2     2064.58     1967.86     13.73 o 
   2   0   2      148.07      146.67      2.80 o 
   3   0   2      679.31      662.89     16.34 o 
   4   0   2      341.75      357.25     10.78 o 
   5   0   2       12.15       10.65      3.82 o 
   6   0   2      227.19      243.88     10.58 o 
   7   0   2       16.15       17.72      3.91 o 
   8   0   2      207.77      195.69     14.16 o 
  -9   1   2      218.11      252.47     13.05 o 
  -8   1   2       76.37       85.18      8.28 o 
  -7   1   2      205.63      221.44     12.95 o 
  -6   1   2       32.00       31.36      2.97 o 
  -5   1   2      467.59      477.79     20.36 o 
  -4   1   2      721.49      746.74     36.25 o 
  -3   1   2      516.64      509.73      7.73 o 
  -2   1   2      982.96      926.37     14.18 o 
  -1   1   2     2870.12     2671.77     61.19 o 
   0   1   2     5657.86     5161.37     56.03 o 
   1   1   2     5103.18     4690.06     36.57 o 
   2   1   2      177.03      170.63      3.19 o 
   3   1   2      107.92      107.27      3.33 o 
   4   1   2      631.50      625.15     14.43 o 
   5   1   2     1175.58     1243.60     31.71 o 
   6   1   2      111.56      114.18      7.17 o 
   7   1   2      185.46      197.45     10.45 o 
   8   1   2      199.35      214.03     11.73 o 
  -9   2   2        4.68        5.58      6.16 o 
  -8   2   2       28.80       29.86      7.38 o 
  -7   2   2      133.69      125.30      9.10 o 
  -6   2   2       56.19       56.11      3.96 o 
  -5   2   2      117.73      119.03      4.40 o 
  -4   2   2     2714.59     2848.23    136.71 o 
  -3   2   2     1843.41     1912.06     30.47 o 
  -2   2   2      629.49      613.57      5.78 o 
  -1   2   2       80.55       76.07      1.70 o 
   0   2   2      551.26      545.22     12.19 o 
   1   2   2      203.34      211.92      2.63 o 
   2   2   2      113.34      112.26      2.48 o 
   3   2   2      644.72      640.15     14.33 o 
   4   2   2      360.39      352.91      8.21 o 
   5   2   2      321.33      320.76      9.20 o 
   6   2   2       62.37       68.30      5.32 o 
   7   2   2       70.68       74.30      8.78 o 
   8   2   2       24.88       22.37     14.93 o 
  -9   3   2       70.00       75.36      7.53 o 
  -8   3   2       51.97       53.11      8.52 o 
  -7   3   2      317.27      307.39     16.24 o 
  -6   3   2      272.74      207.00     38.47 o 
  -5   3   2      268.55      262.17      8.04 o 
  -4   3   2      137.33      151.54      6.10 o 
  -3   3   2      693.63      755.98     12.93 o 
  -2   3   2      610.76      609.38      5.22 o 
  -1   3   2      397.81      391.77      3.66 o 
   0   3   2      389.28      377.81      5.25 o 
   1   3   2     1835.85     1789.43     26.30 o 
   2   3   2      235.26      242.72      3.35 o 
   3   3   2      260.82      257.31      4.44 o 
   4   3   2      299.53      297.41      8.47 o 
   5   3   2      500.74      515.61     10.93 o 
   6   3   2       55.17       52.82      3.69 o 
   7   3   2       38.85       44.40      4.31 o 
   8   3   2       35.68       39.92      5.00 o 
  -9   4   2        5.78        3.92      5.33 o 
  -8   4   2       48.67       52.10      6.64 o 
  -7   4   2       20.65       17.14     10.24 o 
  -6   4   2       33.52       37.04      7.07 o 
  -5   4   2      148.48      147.29      5.70 o 
  -4   4   2      185.39      194.32      7.16 o 
  -3   4   2      282.67      275.58      5.39 o 
  -2   4   2        5.45        6.41      0.95 o 
  -1   4   2     1786.70     1737.11     29.95 o 
   0   4   2     3501.45     3313.12     26.28 o 
   1   4   2      925.08      961.29     12.20 o 
   2   4   2      767.54      835.33     12.40 o 
   3   4   2      282.02      298.02      5.36 o 
   4   4   2      207.60      200.71      5.79 o 
   5   4   2       12.65       13.09      2.72 o 
   6   4   2       12.08       11.53      5.77 o 
   7   4   2      109.28      114.83      6.92 o 
   8   4   2        1.49        1.02      2.16 o 
  -9   5   2       43.72       48.05      5.55 o 
  -8   5   2       52.73       47.99      5.75 o 
  -7   5   2       10.41        5.25      2.93 o 
  -6   5   2      117.33      112.21      7.12 o 
  -5   5   2      127.34      123.63      7.01 o 
  -4   5   2      406.78      406.00     11.46 o 
  -3   5   2      169.84      192.40      4.91 o 
  -2   5   2      643.69      656.54      8.04 o 
  -1   5   2       36.79       36.92      1.43 o 
   0   5   2      112.34      120.54      2.11 o 
   1   5   2     1371.21     1363.68     10.62 o 
   2   5   2     1484.27     1632.91     35.25 o 
   3   5   2      327.76      342.69      7.07 o 
   4   5   2      180.24      192.21      5.57 o 
   5   5   2      185.72      176.43      6.14 o 
   6   5   2      180.24      176.02      7.69 o 
   7   5   2        9.39        9.48      6.60 o 
   8   5   2       11.09        7.26      7.03 o 
  -9   6   2       10.51        8.09      5.78 o 
  -8   6   2       27.37       22.98      5.19 o 
  -7   6   2       44.70       51.86      4.42 o 
  -6   6   2      190.51      188.51      8.10 o 
  -5   6   2      119.67      124.60      5.37 o 
  -4   6   2      370.45      362.83     10.82 o 
  -3   6   2      577.34      629.53      8.60 o 
  -2   6   2       20.94       25.09      1.41 o 
  -1   6   2       94.54       84.36      2.11 o 
   0   6   2     1068.86     1064.36     17.52 o 
   1   6   2       12.66       14.30      1.96 o 
   2   6   2       55.63       67.17      2.20 o 
   3   6   2      665.04      661.30     15.60 o 
   4   6   2       48.29       42.38      2.67 o 
   5   6   2       39.34       29.61      3.51 o 
   6   6   2       10.17        8.61      4.76 o 
   7   6   2       46.31       49.67      5.90 o 
   8   6   2       17.33        8.54     12.32 o 
  -9   7   2       49.37       53.97      6.00 o 
  -8   7   2       47.78       51.13      6.25 o 
  -7   7   2        2.20        4.31      2.63 o 
  -6   7   2      150.76      162.88      7.54 o 
  -5   7   2       92.07       89.55      4.84 o 
  -4   7   2       96.79       98.35      2.98 o 
  -3   7   2       85.51       77.12      3.18 o 
  -2   7   2     1083.98     1106.68     27.14 o 
  -1   7   2      295.73      297.46      5.13 o 
   0   7   2      226.77      230.69      7.61 o 
   1   7   2      738.99      743.47     16.72 o 
   2   7   2      116.54      110.31      2.92 o 
   3   7   2       42.16       38.30      1.75 o 
   4   7   2      285.27      280.23      7.82 o 
   5   7   2      549.86      545.11     12.45 o 
   6   7   2       65.10       58.33      3.69 o 
   7   7   2       19.40       19.03      9.89 o 
   8   7   2       16.80       21.43      6.74 o 
  -8   8   2      111.33      104.08     10.32 o 
  -7   8   2       51.96       57.06      4.67 o 
  -6   8   2       93.10       89.14      7.59 o 
  -5   8   2        9.76       10.25      3.64 o 
  -4   8   2      162.59      158.00      5.87 o 
  -3   8   2      229.82      235.38      6.75 o 
  -2   8   2      398.33      422.52      7.02 o 
  -1   8   2      350.72      362.01      6.58 o 
   0   8   2     3414.67     3503.58     77.33 o 
   1   8   2      145.36      137.43      5.56 o 
   2   8   2      339.17      335.73     10.73 o 
   3   8   2      391.85      386.31      6.69 o 
   4   8   2        4.43        3.78      1.63 o 
   5   8   2       85.61       83.00      4.35 o 
   6   8   2      164.24      173.58      6.64 o 
   7   8   2       24.41       22.20      9.32 o 
   8   8   2      140.23      144.41     13.77 o 
  -8   9   2       22.80       16.73      4.11 o 
  -7   9   2       55.48       60.72      5.38 o 
  -6   9   2       90.26       98.37      6.66 o 
  -5   9   2      243.24      258.32     10.36 o 
  -4   9   2      482.72      489.14     17.43 o 
  -3   9   2      242.85      229.54      6.44 o 
  -2   9   2      286.84      266.18      5.79 o 
  -1   9   2      206.99      238.88      6.08 o 
   0   9   2     1028.12     1153.90     24.36 o 
   1   9   2      275.67      262.95      6.61 o 
   2   9   2      270.03      265.28      8.57 o 
   3   9   2       16.93       15.39      1.89 o 
   4   9   2      220.79      189.93      6.30 o 
   5   9   2      243.48      236.56      8.45 o 
   6   9   2        0.45        1.29      2.50 o 
   7   9   2       80.56       77.68      8.70 o 
  -8  10   2        0.31        1.00      2.94 o 
  -7  10   2      102.05       99.83      9.53 o 
  -6  10   2      164.13      162.12      9.18 o 
  -5  10   2     1031.76     1001.79     22.89 o 
  -4  10   2     1411.12     1399.73     69.72 o 
  -3  10   2       71.35       65.98      2.89 o 
  -2  10   2       91.88       97.39      4.69 o 
  -1  10   2      503.36      499.28     12.94 o 
   0  10   2      370.02      366.02     12.71 o 
   1  10   2      171.80      188.05      6.05 o 
   2  10   2       54.26       51.38      3.40 o 
   3  10   2      502.47      511.86     13.10 o 
   4  10   2      746.81      713.92     17.91 o 
   5  10   2       36.41       35.58     12.60 o 
   6  10   2       89.38       95.17      8.16 o 
   7  10   2       39.49       36.92      5.07 o 
  -8  11   2      110.51      129.49     12.64 o 
  -7  11   2       39.94       40.04      4.62 o 
  -6  11   2       45.12       43.96      4.19 o 
  -5  11   2       52.95       44.33      5.36 o 
  -4  11   2      423.80      350.97     40.98 o 
  -3  11   2      282.94      264.57      8.38 o 
  -2  11   2      492.53      510.78     11.46 o 
  -1  11   2       72.91       73.27      3.96 o 
   0  11   2      255.42      272.77      8.86 o 
   1  11   2      990.55     1111.72     29.89 o 
   2  11   2        7.76        8.40      3.21 o 
   3  11   2      554.25      533.40     18.35 o 
   4  11   2      378.04      378.96     13.23 o 
   5  11   2      177.13      174.68      8.38 o 
   6  11   2       23.80       17.79     10.53 o 
   7  11   2       88.11       98.04      7.56 o 
  -8  12   2       52.51       52.98      6.80 o 
  -7  12   2      145.19      160.75     10.91 o 
  -6  12   2        1.80        2.83      1.82 o 
  -5  12   2       13.87       12.72      4.35 o 
  -4  12   2       47.66       47.26      4.94 o 
  -3  12   2      167.22      162.59      6.63 o 
  -2  12   2       29.75       37.06      3.25 o 
  -1  12   2      341.47      327.56      8.97 o 
   0  12   2      130.39      122.46      5.00 o 
   1  12   2      523.95      517.32     19.49 o 
   2  12   2       50.81       50.85      4.80 o 
   3  12   2      602.95      621.20     20.54 o 
   4  12   2       13.15       12.94      4.51 o 
   5  12   2      103.88      106.53      6.83 o 
   6  12   2        6.30        5.88      4.53 o 
   7  12   2       28.39       21.17     16.04 o 
  -7  13   2      127.24      125.19      9.79 o 
  -6  13   2       31.33       21.96     15.97 o 
  -5  13   2       65.75       71.07      4.19 o 
  -4  13   2      229.19      229.19     25.98 o 
  -3  13   2      395.56      367.07     11.89 o 
  -2  13   2      383.28      380.55      9.72 o 
  -1  13   2       73.27       75.91      4.08 o 
   0  13   2      114.44      113.81      5.32 o 
   1  13   2      617.17      634.75     26.08 o 
   2  13   2      442.56      427.13     13.75 o 
   3  13   2      109.10      103.40      8.16 o 
   4  13   2      200.79      213.15     11.61 o 
   5  13   2       16.73       13.98      7.68 o 
   6  13   2       53.41       52.46      6.54 o 
  -7  14   2      233.54      264.23     13.34 o 
  -6  14   2       15.47       15.42      8.25 o 
  -5  14   2       75.88       65.69      6.50 o 
  -4  14   2      191.21      180.06     12.55 o 
  -3  14   2      257.02      260.72      8.62 o 
  -2  14   2      116.70      108.25      5.28 o 
  -1  14   2      107.09      104.63      6.69 o 
   0  14   2       56.26       59.25      3.93 o 
   1  14   2       14.88       21.19      7.15 o 
   2  14   2      120.18      112.16      6.27 o 
   3  14   2      211.33      203.43      9.62 o 
   4  14   2       63.34       67.94      6.81 o 
   5  14   2       15.07        9.50      4.75 o 
   6  14   2       29.02       24.02     16.92 o 
  -7  15   2       22.39       21.95     12.83 o 
  -6  15   2        6.79        5.75      3.55 o 
  -5  15   2      100.84       96.93      9.12 o 
  -4  15   2       40.93       34.91      3.29 o 
  -3  15   2       38.17       39.34      3.94 o 
  -2  15   2      813.84      841.46     19.85 o 
  -1  15   2      358.98      342.75     11.86 o 
   0  15   2        3.09        2.34      2.24 o 
   1  15   2       33.70       37.98      6.00 o 
   2  15   2       28.89       27.37      4.73 o 
   3  15   2       28.43       32.93      9.54 o 
   4  15   2       57.93       53.50      7.10 o 
   5  15   2        4.79        6.38      5.10 o 
   6  15   2       52.26       42.71     16.77 o 
  -6  16   2       21.28       16.51     11.87 o 
  -5  16   2        7.12        6.65      4.75 o 
  -4  16   2       62.14       61.72      6.28 o 
  -3  16   2       50.85       50.65      3.54 o 
  -2  16   2       63.64       56.62      4.97 o 
  -1  16   2       64.26       61.78      6.46 o 
   0  16   2      251.92      225.32      9.85 o 
   1  16   2       30.84       35.59      4.33 o 
   2  16   2       20.35       20.57      9.01 o 
   3  16   2      142.56      139.68      6.89 o 
   4  16   2       22.55       21.60     10.25 o 
   5  16   2       24.36       22.78     15.77 o 
  -6  17   2       72.13       78.17      7.93 o 
  -5  17   2       19.45       12.46     12.36 o 
  -4  17   2       23.71       31.36      4.83 o 
  -3  17   2       21.61       25.67     15.38 o 
  -2  17   2      126.87      125.39      5.59 o 
  -1  17   2      108.32       97.04      7.00 o 
   0  17   2       88.37       98.68      6.90 o 
   1  17   2      183.71      187.21      7.51 o 
   2  17   2       98.54       98.89      6.27 o 
   3  17   2        8.99        7.61      4.37 o 
   4  17   2      119.32      128.83      7.76 o 
   5  17   2       69.31       82.63      7.96 o 
  -5  18   2        6.41        4.71      6.50 o 
  -4  18   2       73.80       87.89      8.10 o 
  -3  18   2       84.41       78.23      7.18 o 
  -2  18   2        3.63        2.67      2.79 o 
  -1  18   2       79.66       71.80      4.74 o 
   0  18   2       79.70       78.78      5.09 o 
   1  18   2        8.69        7.19      3.64 o 
   2  18   2      145.13      139.15      8.02 o 
   3  18   2      105.84      117.11      8.77 o 
   4  18   2       81.26       83.02      6.25 o 
   5  18   2       35.24       37.47      7.58 o 
  -5  19   2       40.69       38.93      5.87 o 
  -4  19   2       24.43       20.03     14.92 o 
  -3  19   2       72.59       71.34      7.97 o 
  -2  19   2       91.34       97.13      8.44 o 
  -1  19   2       73.07       76.28      7.38 o 
   0  19   2       52.10       56.95      4.54 o 
   1  19   2        4.69       10.68      4.32 o 
   2  19   2       38.62       37.61      5.50 o 
   3  19   2       83.95       80.49      6.48 o 
   4  19   2      239.54      254.70     11.94 o 
  -4  20   2       46.87       49.63      7.62 o 
  -3  20   2       28.31       30.12      6.93 o 
  -2  20   2       13.68       16.42     12.48 o 
  -1  20   2      113.02      121.81      9.39 o 
   0  20   2       91.12       82.31      7.06 o 
   1  20   2       65.37       62.26      5.15 o 
   2  20   2       45.75       43.83      7.44 o 
   3  20   2      117.40      125.52      7.36 o 
  -3  21   2       32.24       39.18      8.50 o 
  -2  21   2       36.19       49.75      8.76 o 
  -1  21   2       44.40       43.36     16.91 o 
   0  21   2       54.11       53.53      8.37 o 
   1  21   2       74.60       76.16      7.39 o 
   2  21   2       25.77       23.44      5.35 o 
  -2  22   2       17.22       13.00      8.80 o 
  -1  22   2       48.82       55.94      8.04 o 
   0  22   2       11.78        9.09      8.00 o 
   1  22   2        4.68        3.80      4.97 o 
  -2 -22   3      432.19      461.49     26.67 o 
  -1 -22   3        8.48        7.39      9.80 o 
   0 -22   3       17.03       13.38     10.73 o 
  -3 -21   3       30.73       33.27      7.44 o 
  -2 -21   3      109.20      117.44     13.70 o 
  -1 -21   3       68.60       88.70     11.33 o 
   0 -21   3       19.18       15.77      9.82 o 
   1 -21   3        0.63        2.08      4.27 o 
   2 -21   3       36.19       45.11      9.54 o 
  -4 -20   3       18.75       18.52     19.43 o 
  -3 -20   3       45.41       48.69     11.68 o 
  -2 -20   3       94.30       96.68     10.18 o 
  -1 -20   3       62.03       55.78      8.13 o 
   0 -20   3        3.27        1.81      3.06 o 
   1 -20   3       51.96       57.49      8.54 o 
   2 -20   3       74.06       84.25      9.85 o 
   3 -20   3       77.85       88.12     10.08 o 
  -5 -19   3       17.17        5.12     10.89 o 
  -4 -19   3       22.89       24.96      9.74 o 
  -3 -19   3       20.86       14.58     10.19 o 
  -2 -19   3        3.98        2.02      4.64 o 
  -1 -19   3      197.01      216.19     17.90 o 
   0 -19   3      109.23      111.42     10.42 o 
   1 -19   3       35.64       37.52      9.05 o 
   2 -19   3       19.15       17.27     11.71 o 
   3 -19   3      174.29      161.45     26.20 o 
  -5 -18   3       51.57       42.20      6.07 o 
  -4 -18   3       72.29       74.72      9.12 o 
  -3 -18   3       43.62       45.90      5.55 o 
  -2 -18   3       47.91       52.00      6.30 o 
  -1 -18   3       47.70       46.25     11.17 o 
   0 -18   3       16.18       13.76      8.43 o 
   1 -18   3      112.67      126.17     12.36 o 
   2 -18   3      134.93      148.37     12.12 o 
   3 -18   3       28.34       23.71     14.85 o 
   4 -18   3       68.57       77.53      8.75 o 
  -6 -17   3       27.32       15.38      9.55 o 
  -5 -17   3        1.47        2.63      2.89 o 
  -4 -17   3       80.88       86.71      6.10 o 
  -3 -17   3       86.68       77.61      5.60 o 
  -2 -17   3       10.09        6.41      4.02 o 
  -1 -17   3       31.34       17.89      8.64 o 
   0 -17   3       80.32       78.53     11.41 o 
   1 -17   3        0.79        1.00      3.28 o 
   2 -17   3      116.71      105.37     10.44 o 
   3 -17   3      158.74      172.69     14.28 o 
   4 -17   3       93.67      103.58     10.02 o 
   5 -17   3        1.19        1.27      7.96 o 
  -6 -16   3      127.32      134.08     11.11 o 
  -5 -16   3       14.43       13.20      7.75 o 
  -4 -16   3        6.69        5.55      3.66 o 
  -3 -16   3        1.97        3.52      2.66 o 
  -2 -16   3      208.84      208.38     11.78 o 
  -1 -16   3       71.23       67.38      4.16 o 
   0 -16   3      126.44       97.64     10.96 o 
   1 -16   3      100.28       94.67     10.29 o 
   2 -16   3      103.45      105.93      9.11 o 
   3 -16   3       71.96       76.39      8.36 o 
   4 -16   3       39.78       41.59      7.25 o 
   5 -16   3       50.44       40.09     34.54 o 
  -7 -15   3       77.75       94.71     13.22 o 
  -6 -15   3       11.85        8.99      7.15 o 
  -5 -15   3       79.07       83.27      8.21 o 
  -4 -15   3      121.83      133.48      6.98 o 
  -3 -15   3       85.00       84.36      6.10 o 
  -2 -15   3      306.79      298.58     12.72 o 
  -1 -15   3      765.71      746.39     21.49 o 
   0 -15   3       91.62       97.94      8.55 o 
   1 -15   3        2.02        2.06      2.85 o 
   2 -15   3       30.76       26.71      7.72 o 
   3 -15   3      160.70      172.42     10.88 o 
   4 -15   3       52.03       51.37      7.89 o 
   5 -15   3       12.74        7.68     14.08 o 
  -7 -14   3        6.54        8.07      7.92 o 
  -6 -14   3       40.01       47.44      8.73 o 
  -5 -14   3       97.56      114.45      8.53 o 
  -4 -14   3       72.25       66.08      6.48 o 
  -3 -14   3      374.88      361.65     15.04 o 
  -2 -14   3      888.30      861.39     25.59 o 
  -1 -14   3       15.31       16.50      7.11 o 
   0 -14   3        1.23        0.96      1.03 o 
   1 -14   3       39.50       36.26      7.71 o 
   2 -14   3      126.05      134.45     10.09 o 
   3 -14   3       23.54       19.68     11.65 o 
   4 -14   3      195.25      194.77     12.25 o 
   5 -14   3       22.74       20.85     11.12 o 
   6 -14   3      124.12      115.77     12.43 o 
  -7 -13   3       45.75       49.76      6.60 o 
  -6 -13   3       61.74       68.28      8.00 o 
  -5 -13   3      199.39      200.78     12.09 o 
  -4 -13   3       17.52       18.60      7.10 o 
  -3 -13   3      472.18      460.07     16.57 o 
  -2 -13   3      206.66      187.18      7.91 o 
  -1 -13   3      376.34      346.31     16.12 o 
   0 -13   3       74.90       75.60      2.55 o 
   1 -13   3      256.39      232.63     15.19 o 
   2 -13   3       49.04       44.37      6.75 o 
   3 -13   3      275.39      285.82     15.63 o 
   4 -13   3       26.87       25.95     14.35 o 
   5 -13   3      184.39      189.19     12.20 o 
   6 -13   3       34.78       45.91     10.89 o 
  -8 -12   3       85.90       79.99     11.99 o 
  -7 -12   3      235.35      258.27     15.29 o 
  -6 -12   3      145.84      163.38     10.87 o 
  -5 -12   3       38.99       43.24      5.79 o 
  -4 -12   3       91.86       84.06      5.48 o 
  -3 -12   3      184.11      189.45      8.70 o 
  -2 -12   3      320.59      316.10     10.52 o 
  -1 -12   3      271.19      235.99     15.92 o 
   0 -12   3       22.02       24.13      1.66 o 
   1 -12   3      731.11      708.61     27.46 o 
   2 -12   3      956.14      827.49    119.93 o 
   3 -12   3      294.65      297.30     14.69 o 
   4 -12   3       95.40       99.65      8.95 o 
   5 -12   3       54.48       51.10      8.29 o 
   6 -12   3        0.72        2.19      4.39 o 
  -8 -11   3       12.62       10.95     12.53 o 
  -7 -11   3       48.47       53.16      6.47 o 
  -6 -11   3      525.22      531.57     18.43 o 
  -5 -11   3        5.92        6.00      3.10 o 
  -4 -11   3        7.72        5.55      2.48 o 
  -3 -11   3      205.58      204.22      8.21 o 
  -2 -11   3       13.25       15.00      4.92 o 
  -1 -11   3      360.09      336.90     11.12 o 
   0 -11   3       70.25       65.40      1.97 o 
   1 -11   3       79.51       81.35      6.90 o 
   2 -11   3      103.24       89.24      7.22 o 
   3 -11   3      421.60      415.30     17.92 o 
   4 -11   3       10.84       15.97     10.24 o 
   5 -11   3       56.44       49.98      6.28 o 
   6 -11   3        0.41        0.96      4.08 o 
   7 -11   3       21.72       11.49     10.97 o 
  -8 -10   3       47.51       42.99     34.91 o 
  -7 -10   3       27.02       21.38     15.22 o 
  -6 -10   3      512.96      494.24     26.71 o 
  -5 -10   3      702.78      651.92     25.53 o 
  -4 -10   3      197.07      187.35     10.13 o 
  -3 -10   3      159.70      151.02      6.77 o 
  -2 -10   3       84.31       75.81      5.77 o 
  -1 -10   3       52.99       46.66      3.04 o 
   0 -10   3       28.54       24.83      1.96 o 
   1 -10   3       53.37       48.49      6.97 o 
   2 -10   3      121.31      115.70      8.10 o 
   3 -10   3        0.11        2.43      2.70 o 
   4 -10   3      234.32      230.08     14.82 o 
   5 -10   3       78.28       68.80      7.65 o 
   6 -10   3       44.31       56.68     11.19 o 
   7 -10   3        5.23        7.02      7.37 o 
  -8  -9   3       17.16       17.29     27.79 o 
  -7  -9   3      105.71      100.86      8.22 o 
  -6  -9   3       86.40       80.48      7.04 o 
  -5  -9   3       37.11       32.66      2.75 o 
  -4  -9   3       34.48       39.61      6.39 o 
  -3  -9   3      240.32      240.23      7.90 o 
  -2  -9   3       51.63       54.76      3.66 o 
  -1  -9   3      648.03      652.85     20.35 o 
   0  -9   3        4.34        9.68      1.41 o 
   1  -9   3       32.08       31.93      4.04 o 
   2  -9   3        7.34        9.55      3.72 o 
   3  -9   3       50.52       51.07     10.89 o 
   4  -9   3      152.62      170.98      9.97 o 
   5  -9   3        0.37        0.92      2.10 o 
   6  -9   3       20.32       18.32     13.55 o 
   7  -9   3       96.55       99.92     10.04 o 
  -8  -8   3      107.52      106.23     13.17 o 
  -7  -8   3       12.88       12.50      7.75 o 
  -6  -8   3       21.86       17.62      9.48 o 
  -5  -8   3       56.33       51.27      7.13 o 
  -4  -8   3       15.42       21.36      7.68 o 
  -3  -8   3      252.86      242.31      8.14 o 
  -2  -8   3      525.56      535.03     10.73 o 
  -1  -8   3      525.98      532.50     12.42 o 
   0  -8   3      348.47      400.38      9.77 o 
   1  -8   3     1128.19     1199.80     40.84 o 
   2  -8   3       15.91       21.82      9.42 o 
   3  -8   3       80.12       85.13      6.09 o 
   4  -8   3       17.46       22.26      9.46 o 
   5  -8   3       48.18       50.66      9.74 o 
   6  -8   3       24.43       23.91     20.06 o 
   7  -8   3      139.62      156.72     11.31 o 
  -9  -7   3        1.52        1.43      7.97 o 
  -8  -7   3        5.75        7.03      9.18 o 
  -7  -7   3       87.81       78.93      6.41 o 
  -6  -7   3       71.07       69.64      5.87 o 
  -5  -7   3       47.54       46.28      5.96 o 
  -4  -7   3      213.65      199.50      5.76 o 
  -3  -7   3       51.73       51.47      3.72 o 
  -2  -7   3        8.24        9.50      4.04 o 
  -1  -7   3      142.72      141.19      4.72 o 
   0  -7   3      324.37      339.43      5.04 o 
   1  -7   3      158.00      167.55      4.61 o 
   2  -7   3      100.26      100.40      6.48 o 
   3  -7   3      158.88      143.71      9.32 o 
   4  -7   3      128.65      124.33     10.66 o 
   5  -7   3      296.38      296.08     14.89 o 
   6  -7   3      149.56      147.91     10.25 o 
   7  -7   3      130.91      148.97     10.97 o 
  -9  -6   3       12.49       14.25      8.55 o 
  -8  -6   3       76.01       66.55     10.68 o 
  -7  -6   3        7.98        6.14      4.93 o 
  -6  -6   3      296.31      284.88     11.97 o 
  -5  -6   3      152.43      148.16      7.79 o 
  -4  -6   3        6.10        4.09      1.43 o 
  -3  -6   3       13.64       13.01      2.69 o 
  -2  -6   3      775.94      772.52     12.51 o 
  -1  -6   3       37.11       34.97      1.61 o 
   0  -6   3      358.48      386.28      7.01 o 
   1  -6   3      238.43      224.86      4.91 o 
   2  -6   3       64.80       58.89      2.70 o 
   3  -6   3       15.65       20.44      8.83 o 
   4  -6   3      330.09      349.63     12.61 o 
   5  -6   3      123.71      108.53      7.84 o 
   6  -6   3       38.78       36.26     17.34 o 
   7  -6   3      150.65      159.99     10.55 o 
  -9  -5   3        3.42        1.74      5.03 o 
  -8  -5   3      116.91       94.75     28.89 o 
  -7  -5   3       31.64       24.59      4.26 o 
  -6  -5   3       64.03       51.75      5.02 o 
  -5  -5   3      151.62      153.12     10.21 o 
  -4  -5   3       75.33       68.74      4.91 o 
  -3  -5   3      258.10      260.36      5.23 o 
  -2  -5   3       32.22       36.45      1.88 o 
  -1  -5   3      303.53      289.57      4.23 o 
   0  -5   3      962.86      975.91     11.26 o 
   1  -5   3      386.38      414.29      8.90 o 
   2  -5   3     1652.23     1770.27     25.18 o 
   3  -5   3      242.41      244.47      8.47 o 
   4  -5   3       91.19       81.77      7.19 o 
   5  -5   3      171.26      159.82     12.70 o 
   6  -5   3      167.80      187.27     10.34 o 
   7  -5   3       90.72       91.23      8.52 o 
  -9  -4   3      150.91      177.14     11.95 o 
  -8  -4   3       26.37       32.89      7.83 o 
  -7  -4   3       81.54       80.15      8.10 o 
  -6  -4   3      201.98      192.49      8.34 o 
  -5  -4   3      182.80      179.46      6.81 o 
  -4  -4   3      176.88      186.49      5.94 o 
  -3  -4   3      777.08      784.78     13.06 o 
  -2  -4   3      691.00      718.60      7.12 o 
  -1  -4   3       20.21       20.73      1.21 o 
   0  -4   3      337.36      339.99      6.26 o 
   1  -4   3      301.25      314.71      6.46 o 
   2  -4   3     1150.22     1265.89     14.94 o 
   3  -4   3      131.24      129.50      4.68 o 
   4  -4   3      100.24       99.55      8.08 o 
   5  -4   3       17.25       18.04     16.16 o 
   6  -4   3       19.25       22.33      9.57 o 
   7  -4   3       84.07       79.53      7.92 o 
   8  -4   3       58.61       60.40     27.11 o 
  -9  -3   3        3.58        0.92      5.41 o 
  -8  -3   3       54.42       55.75      7.59 o 
  -7  -3   3      304.08      293.43     16.04 o 
  -6  -3   3     1120.65      958.18     97.27 o 
  -5  -3   3      245.32      245.67     15.49 o 
  -4  -3   3        7.16       13.25      4.67 o 
  -3  -3   3      321.34      324.91      6.10 o 
  -2  -3   3      140.23      139.54      2.69 o 
  -1  -3   3      249.41      246.21      4.87 o 
   0  -3   3       27.29       29.56      1.15 o 
   1  -3   3      606.04      626.34     10.79 o 
   2  -3   3      152.37      150.35      4.98 o 
   3  -3   3      408.33      400.25     10.32 o 
   4  -3   3       97.59       87.30      5.78 o 
   5  -3   3      371.73      403.35     22.50 o 
   6  -3   3        2.23        2.43      3.53 o 
   7  -3   3       57.32       57.90      7.56 o 
  -9  -2   3        8.94       10.92      7.00 o 
  -8  -2   3       35.76       36.36      7.37 o 
  -7  -2   3      147.34      141.65     10.81 o 
  -6  -2   3      338.12      293.43     22.26 o 
  -5  -2   3      959.73      988.33     20.03 o 
  -4  -2   3      375.68      416.37      9.03 o 
  -3  -2   3     1066.70     1054.34     64.48 o 
  -2  -2   3       30.95       27.87      1.34 o 
  -1  -2   3       40.96       46.70      1.57 o 
   0  -2   3      274.88      271.52      4.41 o 
   1  -2   3     2187.39     2193.82     20.03 o 
   2  -2   3       41.24       37.97      2.35 o 
   3  -2   3       19.96       21.28      2.37 o 
   4  -2   3      188.62      189.62      6.90 o 
   5  -2   3      426.61      430.65     18.63 o 
   6  -2   3       66.24       64.41      6.87 o 
   7  -2   3      120.07      113.32     11.41 o 
   8  -2   3       55.91       54.52      9.75 o 
  -9  -1   3      180.55      201.18     15.73 o 
  -8  -1   3       54.53       55.43     22.65 o 
  -7  -1   3       24.10       26.95      6.78 o 
  -6  -1   3      130.07      122.33      4.28 o 
  -5  -1   3       62.12       62.91      3.20 o 
  -4  -1   3       90.44       96.12      4.96 o 
  -3  -1   3      385.22      381.61      5.50 o 
  -2  -1   3     1078.38     1172.95     11.89 o 
  -1  -1   3     2646.50     2696.48     20.28 o 
   0  -1   3      979.10      906.35     16.96 o 
   1  -1   3      127.45      125.22      2.31 o 
   2  -1   3       17.47       18.14      2.48 o 
   3  -1   3      163.90      153.17      6.08 o 
   4  -1   3       26.97       26.11      4.17 o 
   5  -1   3      254.13      235.92     15.76 o 
   6  -1   3      120.81      110.10      7.63 o 
   7  -1   3       39.68       40.21      6.40 o 
   8  -1   3       14.83        7.21     13.29 o 
  -9   0   3      131.87      144.10     11.70 o 
  -8   0   3       60.94       56.22      8.93 o 
  -7   0   3        0.63        1.20      2.38 o 
  -6   0   3      232.19      215.42      4.79 o 
  -5   0   3      207.52      195.04      6.86 o 
  -4   0   3       67.24       70.63      3.37 o 
  -3   0   3      198.59      192.98      6.58 o 
  -2   0   3     1091.18     1162.26     19.31 o 
  -1   0   3     4691.41     4534.01     50.87 o 
   0   0   3     1594.45     1562.49     25.93 o 
   1   0   3     1514.41     1513.58     19.22 o 
   2   0   3       53.06       56.86      2.20 o 
   3   0   3      113.19      107.95      6.29 o 
   5   0   3       30.11       30.75      4.35 o 
   6   0   3        2.10        2.18      2.15 o 
   7   0   3       77.50       76.20      5.68 o 
   8   0   3        0.12        2.34      2.43 o 
  -9   1   3      180.23      187.39     11.76 o 
  -8   1   3       55.65       57.58     10.63 o 
  -7   1   3       26.77       29.91      7.43 o 
  -6   1   3      129.57      106.75     10.32 o 
  -5   1   3       61.90       63.13      3.32 o 
  -4   1   3      100.02      103.01      3.72 o 
  -3   1   3      375.45      386.10      9.91 o 
  -2   1   3     1074.05     1151.25      8.96 o 
  -1   1   3     2598.60     2688.97     24.72 o 
   0   1   3      970.35      897.09      5.32 o 
   1   1   3      129.27      123.33      1.80 o 
   2   1   3       20.60       19.29      1.60 o 
   3   1   3      170.04      165.31      6.22 o 
   4   1   3       28.85       28.63      3.46 o 
   5   1   3      256.33      257.26      8.97 o 
   6   1   3      126.20      119.45      7.17 o 
   7   1   3       37.39       37.59      7.15 o 
   8   1   3       14.65        8.80      8.24 o 
  -9   2   3       10.61        8.73      8.42 o 
  -8   2   3       35.91       31.51      6.32 o 
  -7   2   3      147.20      135.28      9.54 o 
  -6   2   3      325.67      285.91     17.93 o 
  -5   2   3      957.90     1015.30     19.47 o 
  -4   2   3      378.58      421.81      8.73 o 
  -3   2   3     1064.29     1124.95     14.78 o 
  -2   2   3       32.12       27.64      1.54 o 
  -1   2   3       37.67       42.86      1.39 o 
   0   2   3      267.50      263.65      3.14 o 
   1   2   3     2220.16     2179.37     16.50 o 
   2   2   3       45.37       43.74      1.79 o 
   3   2   3       19.36       20.15      1.84 o 
   4   2   3      181.47      198.11      7.24 o 
   5   2   3      416.60      414.94     13.14 o 
   6   2   3       65.77       61.83      4.37 o 
   7   2   3      121.75      121.80      7.12 o 
   8   2   3       52.95       48.11      6.61 o 
  -9   3   3        3.57        2.76      3.91 o 
  -8   3   3       53.82       57.03      6.58 o 
  -7   3   3      312.54      304.98     16.11 o 
  -6   3   3     1118.77     1087.63     37.30 o 
  -5   3   3      245.12      248.10      7.77 o 
  -4   3   3        8.81       14.93      5.24 o 
  -3   3   3      314.60      323.05      7.99 o 
  -2   3   3      138.34      138.45      2.82 o 
  -1   3   3      264.38      262.99      3.24 o 
   0   3   3       32.47       36.77      1.32 o 
   1   3   3      606.52      613.60      6.21 o 
   2   3   3      154.05      145.98      3.97 o 
   3   3   3      396.48      391.52      8.24 o 
   4   3   3      100.70      100.51      4.45 o 
   5   3   3      369.04      372.15      9.17 o 
   6   3   3        2.34        2.62      1.96 o 
   7   3   3       56.55       60.42      6.00 o 
   8   3   3       53.66       51.84      5.88 o 
  -9   4   3      154.88      164.26     10.36 o 
  -8   4   3       25.35       29.12     13.72 o 
  -7   4   3       80.77       92.72      8.13 o 
  -6   4   3      191.65      197.12     10.66 o 
  -5   4   3      193.59      200.74      9.06 o 
  -4   4   3      179.18      188.09      6.56 o 
  -3   4   3      789.11      790.84     21.57 o 
  -2   4   3      668.05      718.10      9.08 o 
  -1   4   3       22.12       23.28      1.54 o 
   0   4   3      331.66      335.80      5.73 o 
   1   4   3      283.77      298.33      8.22 o 
   2   4   3     1129.29     1211.36     15.60 o 
   3   4   3      132.70      136.00      3.84 o 
   4   4   3       94.43       98.27      3.93 o 
   5   4   3       19.60       20.30      5.28 o 
   6   4   3       19.68       21.31      3.77 o 
   7   4   3       85.47       81.07      7.21 o 
   8   4   3       56.74       60.18      9.98 o 
  -9   5   3        3.40        1.76      2.07 o 
  -8   5   3      115.63      101.70      7.71 o 
  -7   5   3       32.33       26.80     10.63 o 
  -6   5   3       64.91       55.35      7.14 o 
  -5   5   3      153.55      159.79      8.30 o 
  -4   5   3       78.49       76.28      4.54 o 
  -3   5   3      253.57      283.44      6.86 o 
  -2   5   3       31.80       36.75      1.45 o 
  -1   5   3      297.07      283.53      4.12 o 
   0   5   3      947.91      981.33     21.07 o 
   1   5   3      389.34      431.82      8.23 o 
   2   5   3     1650.34     1773.82     21.42 o 
   3   5   3      247.53      258.27      6.18 o 
   4   5   3       91.83       85.42      3.68 o 
   5   5   3      175.16      173.40      5.49 o 
   6   5   3      166.28      171.70      5.53 o 
   7   5   3       89.86       87.09      5.74 o 
  -9   6   3       10.88        5.58      4.02 o 
  -8   6   3       76.08       82.69      6.36 o 
  -7   6   3        8.19        6.35      3.35 o 
  -6   6   3      302.37      311.75     10.43 o 
  -5   6   3      149.44      145.05      6.40 o 
  -4   6   3        5.89        4.77      2.23 o 
  -3   6   3       15.55       15.50      3.97 o 
  -2   6   3      767.20      772.21     15.13 o 
  -1   6   3       38.07       35.85      1.70 o 
   0   6   3      367.16      394.65      5.61 o 
   1   6   3      230.36      219.53      6.11 o 
   2   6   3       63.37       57.05      2.34 o 
   3   6   3       15.80       18.31      4.43 o 
   4   6   3      324.69      322.92      7.84 o 
   5   6   3      130.50      123.65      5.58 o 
   6   6   3       39.37       32.07      3.43 o 
   7   6   3      153.77      169.44      9.36 o 
  -9   7   3        1.60        1.93      2.03 o 
  -8   7   3        6.17        5.18      4.09 o 
  -7   7   3       82.36       75.82      5.23 o 
  -6   7   3       71.96       75.61      4.88 o 
  -5   7   3       45.07       44.79      4.39 o 
  -4   7   3      213.33      216.41      7.59 o 
  -3   7   3       47.84       45.09      2.65 o 
  -2   7   3        7.87       10.03      2.88 o 
  -1   7   3      145.57      144.70      4.14 o 
   0   7   3      338.97      348.76      5.50 o 
   1   7   3      157.95      174.52      5.04 o 
   2   7   3      106.25      108.61      2.83 o 
   3   7   3      152.24      147.15      3.27 o 
   4   7   3      124.49      121.27      3.60 o 
   5   7   3      298.13      304.32     10.92 o 
   6   7   3      145.28      137.32      5.34 o 
   7   7   3      128.58      142.04      9.92 o 
  -8   8   3      107.12      112.16      7.29 o 
  -7   8   3       12.82       10.21      6.90 o 
  -6   8   3       18.76       14.77      5.90 o 
  -5   8   3       60.13       58.44      4.07 o 
  -4   8   3       16.10       18.00      2.16 o 
  -3   8   3      249.48      239.13      7.05 o 
  -2   8   3      523.35      533.21      9.99 o 
  -1   8   3      528.42      515.50     16.75 o 
   0   8   3      353.93      405.02      6.20 o 
   1   8   3     1124.92     1266.22     30.54 o 
   2   8   3       13.37       11.76      1.61 o 
   3   8   3       81.18       86.65      2.25 o 
   4   8   3       19.01       24.70      3.49 o 
   5   8   3       48.89       47.53      3.34 o 
   6   8   3       24.22       23.09      7.94 o 
   7   8   3      139.53      144.07      9.99 o 
  -8   9   3       17.07       14.35     12.06 o 
  -7   9   3      108.09      115.67      7.12 o 
  -6   9   3       84.66       73.14      5.04 o 
  -5   9   3       39.47       38.24      3.71 o 
  -4   9   3       33.88       36.62      2.70 o 
  -3   9   3      235.09      238.88      6.73 o 
  -2   9   3       51.08       55.91      4.55 o 
  -1   9   3      629.60      650.64     16.01 o 
   0   9   3        5.30        9.79      3.93 o 
   1   9   3       32.99       34.12      2.79 o 
   2   9   3        8.31       10.88      4.49 o 
   3   9   3       52.80       50.68      1.30 o 
   4   9   3      153.65      177.17      5.59 o 
   5   9   3        0.54        1.02      2.03 o 
   6   9   3       23.10       24.42      5.04 o 
   7   9   3       93.77       95.02      7.62 o 
  -8  10   3       49.59       57.03      5.27 o 
  -7  10   3       27.27       23.72      9.03 o 
  -6  10   3      504.38      469.70     19.82 o 
  -5  10   3      708.33      694.21     18.58 o 
  -4  10   3      198.79      202.37      7.52 o 
  -3  10   3      164.05      165.65      6.47 o 
  -2  10   3       75.65       67.98      3.69 o 
  -1  10   3       50.11       45.56      3.68 o 
   0  10   3       30.26       29.61      4.05 o 
   1  10   3       56.20       51.33      3.24 o 
   2  10   3      123.29      120.94      5.80 o 
   3  10   3        0.13        3.80      2.41 o 
   4  10   3      225.59      228.79     10.79 o 
   5  10   3       79.37       77.81      5.39 o 
   6  10   3       43.61       44.82      5.29 o 
   7  10   3        6.09        3.50      3.53 o 
  -8  11   3       13.56        7.92      8.04 o 
  -7  11   3       50.51       48.82      4.59 o 
  -6  11   3      530.89      520.65     12.13 o 
  -5  11   3        5.42        5.77      2.79 o 
  -4  11   3       10.33        7.53      3.15 o 
  -3  11   3      203.21      203.99      6.92 o 
  -2  11   3       13.48       13.29      4.40 o 
  -1  11   3      350.08      351.85      9.12 o 
   0  11   3       70.95       64.66      3.84 o 
   1  11   3       78.62       79.59      4.05 o 
   2  11   3       98.66       86.39      4.73 o 
   3  11   3      406.57      403.26     13.53 o 
   4  11   3       10.93       13.22      5.82 o 
   5  11   3       55.96       51.28      4.99 o 
   6  11   3        0.23        0.75      1.97 o 
   7  11   3       21.56       12.26     12.15 o 
  -8  12   3       88.97       87.39      8.43 o 
  -7  12   3      234.81      257.78     10.93 o 
  -6  12   3      139.35      143.17      6.55 o 
  -5  12   3       37.32       35.87      4.39 o 
  -4  12   3       93.24       88.45      5.02 o 
  -3  12   3      188.40      195.73      7.40 o 
  -2  12   3      314.91      323.65      9.16 o 
  -1  12   3      276.28      271.61      8.12 o 
   0  12   3       20.60       29.19      8.89 o 
   1  12   3      713.45      717.99     15.74 o 
   2  12   3      952.51      944.86     25.33 o 
   3  12   3      296.69      299.91     10.89 o 
   4  12   3       90.22       96.73      7.49 o 
   5  12   3       57.54       56.86      5.15 o 
   6  12   3        0.80        2.45      1.68 o 
  -7  13   3       42.85       46.94      7.74 o 
  -6  13   3       60.36       60.47      6.07 o 
  -5  13   3      200.83      183.07      7.23 o 
  -4  13   3       14.78       16.61      5.21 o 
  -3  13   3      477.46      482.03     14.74 o 
  -2  13   3      205.90      205.03      6.89 o 
  -1  13   3      373.20      381.17     10.27 o 
   0  13   3       77.72       81.74      5.01 o 
   1  13   3      257.52      251.58     11.02 o 
   2  13   3       50.25       44.81      5.74 o 
   3  13   3      276.54      285.54     11.62 o 
   4  13   3       28.36       30.28      5.43 o 
   5  13   3      185.41      199.12     11.11 o 
   6  13   3       33.22       37.18      4.85 o 
  -7  14   3        6.36        9.85      8.25 o 
  -6  14   3       39.27       34.72     21.00 o 
  -5  14   3       98.62      101.53      5.16 o 
  -4  14   3       72.55       63.34      4.19 o 
  -3  14   3      369.16      352.84     11.15 o 
  -2  14   3      867.28      888.52     24.41 o 
  -1  14   3       16.72       19.90      5.44 o 
   0  14   3        1.27        2.24      1.80 o 
   1  14   3       36.40       36.43      7.17 o 
   2  14   3      129.14      132.54      9.53 o 
   3  14   3       23.92       21.80      7.84 o 
   4  14   3      191.33      194.80      9.80 o 
   5  14   3       22.71       22.34     12.97 o 
   6  14   3      123.17      130.93      8.50 o 
  -7  15   3       77.33       85.10      8.61 o 
  -6  15   3       11.83        9.84      7.68 o 
  -5  15   3       78.93       78.15      5.43 o 
  -4  15   3      120.26      118.25      5.86 o 
  -3  15   3       88.56       89.47      5.54 o 
  -2  15   3      306.57      282.65     10.28 o 
  -1  15   3      780.52      806.59     20.37 o 
   0  15   3       87.97       93.49      5.57 o 
   1  15   3        2.06        2.16      1.66 o 
   2  15   3       27.94       24.56      8.12 o 
   3  15   3      161.89      164.61      7.42 o 
   4  15   3       50.17       52.93      6.87 o 
   5  15   3       13.66       10.97      7.53 o 
  -6  16   3      128.43      107.72     18.78 o 
  -5  16   3       14.77       13.03      8.95 o 
  -4  16   3        6.72        8.19      4.55 o 
  -3  16   3        2.80        2.37      1.81 o 
  -2  16   3      207.66      222.49     10.85 o 
  -1  16   3       69.45       65.80      4.58 o 
   0  16   3      127.51      108.23      6.38 o 
   1  16   3       99.15       96.35      6.74 o 
   2  16   3      100.54      103.86      6.35 o 
   3  16   3       72.77       74.08      7.73 o 
   4  16   3       41.53       41.70      8.21 o 
   5  16   3       52.58       57.38      5.71 o 
  -6  17   3       26.89       14.95      9.93 o 
  -5  17   3        1.84        2.00      2.62 o 
  -4  17   3       82.28       86.92      8.68 o 
  -3  17   3       83.82       74.59      7.40 o 
  -2  17   3        9.83        8.33      4.51 o 
  -1  17   3       35.15       25.01      4.39 o 
   0  17   3       76.14       72.83      5.07 o 
   1  17   3        0.86        0.89      2.10 o 
   2  17   3      115.19      104.52      7.66 o 
   3  17   3      156.97      165.58      9.08 o 
   4  17   3       94.94      102.63      7.77 o 
   5  17   3        1.01        0.20      2.15 o 
  -5  18   3       52.11       53.64      6.82 o 
  -4  18   3       72.72       75.10      7.58 o 
  -3  18   3       43.70       47.76      8.09 o 
  -2  18   3       44.27       49.45      4.64 o 
  -1  18   3       47.10       41.15      5.45 o 
   0  18   3       16.45       11.84      5.48 o 
   1  18   3      108.67      112.57      7.51 o 
   2  18   3      138.65      143.65      8.05 o 
   3  18   3       28.74       19.90      9.48 o 
   4  18   3       72.76       85.37      8.29 o 
  -5  19   3       16.81       10.27     10.16 o 
  -4  19   3       22.85       20.76     18.12 o 
  -3  19   3       22.00       18.41     13.37 o 
  -2  19   3        3.82        3.48      3.19 o 
  -1  19   3      198.21      216.06     17.76 o 
   0  19   3      108.52      101.39      7.77 o 
   1  19   3       35.66       28.13     14.43 o 
   2  19   3       19.05       20.39      7.32 o 
   3  19   3      167.57      184.80      8.94 o 
  -4  20   3       19.26       28.50      8.43 o 
  -3  20   3       46.87       54.66      6.78 o 
  -2  20   3       93.10       99.94     10.15 o 
  -1  20   3       64.20       59.56      6.30 o 
   0  20   3        3.65        2.39      2.08 o 
   1  20   3       50.84       56.18      5.98 o 
   2  20   3       75.43       84.24      6.55 o 
   3  20   3       78.37       77.76      6.83 o 
  -3  21   3       33.17       28.22     17.64 o 
  -2  21   3      108.40      113.98      8.56 o 
  -1  21   3       66.91       78.77      7.58 o 
   0  21   3       17.43       14.15     10.62 o 
   1  21   3        0.70        1.32      1.89 o 
   2  21   3       35.22       40.30      5.94 o 
  -2  22   3      426.90      467.67     28.90 o 
  -1  22   3        7.67        6.23      8.04 o 
   0  22   3       16.98       12.25     13.36 o 
  -3 -21   4       46.11       48.26      7.66 o 
  -2 -21   4       22.50       18.32     18.28 o 
  -1 -21   4       10.36        9.74     10.26 o 
   0 -21   4       83.94       92.83     10.00 o 
   1 -21   4       28.88       23.43     20.92 o 
  -4 -20   4       10.84        7.26     11.82 o 
  -3 -20   4        2.02        2.46      4.90 o 
  -2 -20   4       27.72       24.73     16.72 o 
  -1 -20   4      120.12      115.55     10.50 o 
   0 -20   4       48.11       50.45      8.16 o 
   1 -20   4       19.63       16.55     12.74 o 
   2 -20   4      120.41      131.58     11.56 o 
  -5 -19   4        9.13        7.00     14.34 o 
  -4 -19   4       27.57       26.58     36.59 o 
  -3 -19   4       58.48       60.41      9.20 o 
  -2 -19   4       32.16       43.40      8.94 o 
  -1 -19   4        7.27        5.81      5.33 o 
   0 -19   4        0.90        1.86      7.12 o 
   1 -19   4       41.99       40.54      8.78 o 
   2 -19   4       45.99       45.47     11.86 o 
   3 -19   4      156.50      168.39     12.56 o 
  -5 -18   4       77.11       77.65      7.38 o 
  -4 -18   4       85.18       80.97      9.61 o 
  -3 -18   4       60.51       63.45      8.04 o 
  -2 -18   4        2.76        2.19      4.41 o 
  -1 -18   4       66.19       67.00      9.11 o 
   0 -18   4      101.60      105.85     12.62 o 
   1 -18   4        3.49        3.79      4.39 o 
   2 -18   4       34.82       31.71     15.11 o 
   3 -18   4      173.33      173.52     17.08 o 
  -6 -17   4       28.11       28.37      7.19 o 
  -5 -17   4       17.83       13.73     11.98 o 
  -4 -17   4        0.68        2.49      2.01 o 
  -3 -17   4       64.00       70.04      6.44 o 
  -2 -17   4       93.47       92.70      8.74 o 
  -1 -17   4        8.44        9.20      6.89 o 
   0 -17   4      120.63      151.84     11.49 o 
   1 -17   4       45.14       50.56      9.57 o 
   2 -17   4       47.90       49.60     10.55 o 
   3 -17   4       99.82      116.53     11.11 o 
   4 -17   4       76.24       81.43      8.41 o 
  -6 -16   4        4.92        6.83      5.05 o 
  -5 -16   4       19.62       16.04     12.26 o 
  -4 -16   4      104.24       98.60      6.97 o 
  -3 -16   4       70.97       67.01      6.25 o 
  -2 -16   4       98.13       87.64      5.40 o 
  -1 -16   4       89.59       90.17      9.93 o 
   0 -16   4       50.65       44.93      6.60 o 
   1 -16   4       12.65       15.19      7.27 o 
   2 -16   4       34.98       31.51     12.55 o 
   3 -16   4        1.31        4.26      3.86 o 
   4 -16   4       78.72       80.37      8.87 o 
  -7 -15   4       44.64       53.92      9.15 o 
  -6 -15   4       94.90       92.51      8.70 o 
  -5 -15   4      127.26      127.35     11.04 o 
  -4 -15   4       36.50       32.71      4.78 o 
  -3 -15   4      251.50      246.59     13.34 o 
  -2 -15   4      305.46      303.06     13.49 o 
  -1 -15   4       31.76       32.49     13.84 o 
   0 -15   4       90.01       79.64      8.59 o 
   1 -15   4       18.52       21.99     12.51 o 
   2 -15   4        7.47       10.62      7.37 o 
   3 -15   4       45.42       33.27     22.32 o 
   4 -15   4       54.61       54.23      9.19 o 
   5 -15   4        6.81        6.25      6.16 o 
  -7 -14   4      261.10      284.74     19.45 o 
  -6 -14   4       32.30       19.73     18.11 o 
  -5 -14   4       47.22       37.43      6.97 o 
  -4 -14   4      251.72      244.19      9.45 o 
  -3 -14   4      251.66      228.30     12.43 o 
  -2 -14   4      119.42      112.08      6.07 o 
  -1 -14   4      446.15      449.23     13.78 o 
   0 -14   4       11.79       12.26      8.47 o 
   1 -14   4       29.53       28.59     14.90 o 
   2 -14   4       60.47       58.59      8.91 o 
   3 -14   4      234.53      241.69     12.79 o 
   4 -14   4       76.78       86.96      8.91 o 
   5 -14   4       29.55       20.09     15.48 o 
  -7 -13   4       70.31       60.14      7.80 o 
  -6 -13   4      225.85      225.61     14.13 o 
  -5 -13   4      104.50      106.71      8.19 o 
  -4 -13   4       93.35       97.35      5.91 o 
  -3 -13   4      229.14      211.98      9.80 o 
  -2 -13   4      280.74      275.86     11.15 o 
  -1 -13   4       79.18       80.02      4.19 o 
   0 -13   4      204.50      215.27     14.77 o 
   1 -13   4      175.22      167.31     11.14 o 
   2 -13   4       31.81       26.68     13.96 o 
   3 -13   4       78.72       64.13      8.91 o 
   4 -13   4      116.36      128.71     10.83 o 
   5 -13   4       42.92       42.59      7.45 o 
  -8 -12   4      232.24      234.47     21.02 o 
  -7 -12   4       97.55       93.42      9.53 o 
  -6 -12   4       63.10       58.25      6.63 o 
  -5 -12   4       23.44       19.54     14.80 o 
  -4 -12   4       25.42       23.67      5.03 o 
  -3 -12   4       43.23       38.20      6.64 o 
  -2 -12   4        4.65        4.07      2.21 o 
  -1 -12   4      210.01      198.80      8.47 o 
   0 -12   4      323.57      294.26      9.29 o 
   1 -12   4      547.63      535.35     38.05 o 
   2 -12   4      198.24      189.69     13.66 o 
   3 -12   4      399.83      398.42     25.35 o 
   4 -12   4       16.60       16.99      9.72 o 
   5 -12   4       50.47       44.44      7.73 o 
   6 -12   4        2.94        2.43      5.12 o 
  -8 -11   4      150.00      164.05     19.16 o 
  -7 -11   4       98.88       98.92      9.23 o 
  -6 -11   4       84.23       86.60      8.40 o 
  -5 -11   4       58.97       49.28      7.42 o 
  -4 -11   4       15.09       12.24      6.15 o 
  -3 -11   4      429.55      434.07     11.85 o 
  -2 -11   4      123.13      116.14      5.56 o 
  -1 -11   4      105.26      105.64      4.00 o 
   0 -11   4      320.84      293.92      9.17 o 
   1 -11   4      194.01      209.32     11.22 o 
   2 -11   4      107.39      104.95      7.87 o 
   3 -11   4       87.81       82.24      9.05 o 
   4 -11   4      163.60      165.09     10.28 o 
   5 -11   4      148.83      156.26     12.04 o 
   6 -11   4       14.69       15.68     16.78 o 
  -7 -10   4       67.64       68.33      7.03 o 
  -6 -10   4       52.44       49.83      6.01 o 
  -5 -10   4     1095.69     1012.61     33.62 o 
  -4 -10   4      499.77      489.79     12.20 o 
  -3 -10   4      469.27      450.41     12.83 o 
  -2 -10   4      146.33      155.48      6.64 o 
  -1 -10   4      699.80      746.99     16.60 o 
   0 -10   4       46.98       45.09      2.29 o 
   1 -10   4       46.46       47.11      5.19 o 
   2 -10   4      134.20      129.30      8.13 o 
   3 -10   4      332.45      331.49     17.57 o 
   4 -10   4        3.06        2.15      4.59 o 
   5 -10   4       67.37       67.83     10.01 o 
   6 -10   4       66.19       70.53     10.64 o 
  -8  -9   4       37.56       25.23     22.21 o 
  -7  -9   4       27.83       25.57     14.09 o 
  -6  -9   4       22.62       30.30      6.07 o 
  -5  -9   4      288.35      259.32      7.97 o 
  -4  -9   4       57.21       50.06      3.10 o 
  -3  -9   4      292.54      295.32      9.28 o 
  -2  -9   4       95.24       96.06      4.47 o 
  -1  -9   4      554.75      557.39     15.24 o 
   0  -9   4      535.39      550.79     12.51 o 
   1  -9   4      400.26      394.19      8.90 o 
   2  -9   4       22.80       31.76     14.53 o 
   3  -9   4       11.79        9.41      6.74 o 
   4  -9   4       82.48       64.15     10.80 o 
   5  -9   4       50.10       49.64      7.27 o 
   6  -9   4       16.91       13.28     11.44 o 
  -8  -8   4       80.80       82.06     13.04 o 
  -7  -8   4       35.72       40.02      6.02 o 
  -6  -8   4       12.26       14.21      6.74 o 
  -5  -8   4       52.28       49.20      2.22 o 
  -4  -8   4      315.88      301.60      7.50 o 
  -3  -8   4      135.70      133.37      5.90 o 
  -2  -8   4       94.64       97.30      5.02 o 
  -1  -8   4      717.24      743.38     28.42 o 
   0  -8   4      637.08      651.63     16.55 o 
   1  -8   4        2.76        2.27      1.43 o 
   2  -8   4      119.70      112.66      3.94 o 
   3  -8   4       11.25       12.36      7.35 o 
   4  -8   4       48.18       43.66      9.41 o 
   5  -8   4       13.27       14.48      6.46 o 
   6  -8   4      168.99      159.51     24.40 o 
   7  -8   4       14.78       12.65     10.97 o 
  -9  -7   4       66.90       64.60     11.91 o 
  -8  -7   4       55.13       58.60     10.00 o 
  -7  -7   4       91.28       74.29      6.42 o 
  -6  -7   4      154.27      155.63      9.47 o 
  -5  -7   4       11.01       15.49      6.41 o 
  -4  -7   4       61.77       54.31      2.75 o 
  -3  -7   4       60.54       50.94      2.96 o 
  -2  -7   4      588.95      606.34     16.34 o 
  -1  -7   4      136.78      142.24      5.14 o 
   0  -7   4      136.34      136.52      4.04 o 
   1  -7   4      920.41      905.08     25.55 o 
   2  -7   4       57.29       61.73      3.73 o 
   3  -7   4       39.79       42.74     14.04 o 
   4  -7   4      530.91      546.36     21.49 o 
   5  -7   4      213.90      190.61     10.77 o 
   6  -7   4       25.24       23.54     18.33 o 
   7  -7   4       57.75       63.20      7.29 o 
  -9  -6   4       13.36       14.02     19.53 o 
  -8  -6   4       66.86       60.55     13.50 o 
  -7  -6   4      163.39      165.51      8.29 o 
  -6  -6   4       94.63       91.97      6.55 o 
  -5  -6   4       77.55       75.01      6.37 o 
  -4  -6   4      170.63      152.60      4.38 o 
  -3  -6   4       21.06       18.21      2.57 o 
  -2  -6   4       21.61       22.04      3.14 o 
  -1  -6   4      533.11      536.17     10.34 o 
   0  -6   4      254.70      243.75      4.37 o 
   1  -6   4       25.44       23.07      1.57 o 
   2  -6   4      120.94      124.25      4.15 o 
   3  -6   4      434.23      448.35     11.91 o 
   4  -6   4        0.27        1.07      2.43 o 
   5  -6   4       75.28       67.31      7.56 o 
   6  -6   4       45.73       44.56      9.35 o 
   7  -6   4       25.42       23.87     17.51 o 
  -9  -5   4       58.79       73.18     12.66 o 
  -8  -5   4        6.46        6.17      6.72 o 
  -7  -5   4       63.35       66.17      6.18 o 
  -6  -5   4      102.02       97.06      6.36 o 
  -5  -5   4      438.54      431.27     16.46 o 
  -4  -5   4       47.74       44.91      2.35 o 
  -3  -5   4      132.04      110.55      4.26 o 
  -2  -5   4      351.83      359.72      7.45 o 
  -1  -5   4      116.03      108.04      3.50 o 
   0  -5   4       46.07       45.56      2.01 o 
   1  -5   4     1040.62     1054.63     11.63 o 
   2  -5   4      104.59      104.61      3.81 o 
   3  -5   4       57.17       60.34      4.75 o 
   4  -5   4      178.07      190.67     11.24 o 
   5  -5   4      152.11      155.03     16.11 o 
   6  -5   4        4.56        5.33      8.46 o 
   7  -5   4       86.07       90.78      8.46 o 
  -9  -4   4       27.01       23.97      7.95 o 
  -8  -4   4       67.81       70.73     15.26 o 
  -7  -4   4       59.67       41.93      4.18 o 
  -6  -4   4       18.37       13.86      2.89 o 
  -5  -4   4      291.25      280.91      8.80 o 
  -4  -4   4      167.41      155.74      4.35 o 
  -3  -4   4      140.68      147.41      5.24 o 
  -2  -4   4       81.59       75.52      3.10 o 
  -1  -4   4      735.46      721.18      8.24 o 
   0  -4   4      260.83      257.97      5.35 o 
   1  -4   4      632.26      687.79     16.87 o 
   2  -4   4      144.03      140.88      5.66 o 
   3  -4   4      190.31      178.38      5.66 o 
   4  -4   4      125.76      123.10      6.30 o 
   5  -4   4       51.62       53.11     24.79 o 
   6  -4   4       65.62       68.37      9.08 o 
   7  -4   4       73.12       68.96     10.17 o 
  -9  -3   4       23.30       20.89     18.45 o 
  -8  -3   4       95.09       82.21     13.87 o 
  -7  -3   4      120.16      122.60     11.68 o 
  -6  -3   4      193.34      177.92      7.73 o 
  -5  -3   4       90.53       85.25      4.76 o 
  -4  -3   4       82.74       86.43      2.81 o 
  -3  -3   4      711.33      735.59      9.24 o 
  -2  -3   4      764.04      768.34     10.04 o 
  -1  -3   4      125.50      128.18      3.20 o 
   0  -3   4      258.92      256.64      3.67 o 
   1  -3   4     1320.98     1417.86     16.91 o 
   2  -3   4       20.63       18.04      2.71 o 
   3  -3   4       16.52       17.95      5.47 o 
   4  -3   4      380.63      367.16     13.06 o 
   5  -3   4      113.86      114.05     12.85 o 
   6  -3   4       14.38        8.58     11.77 o 
   7  -3   4       78.61       78.88      8.86 o 
  -9  -2   4        2.31        4.19      2.68 o 
  -8  -2   4       71.14       60.88      9.49 o 
  -7  -2   4       23.21       27.79     16.26 o 
  -6  -2   4       80.63       77.03      4.28 o 
  -5  -2   4      897.41      914.84     12.91 o 
  -4  -2   4     1671.50     1701.60     53.55 o 
  -3  -2   4      296.16      313.05      6.06 o 
  -2  -2   4      655.32      696.41     15.84 o 
  -1  -2   4      361.21      372.41      5.99 o 
   0  -2   4       22.11       20.42      1.50 o 
   1  -2   4      186.50      202.32      5.16 o 
   2  -2   4      335.72      332.99      8.31 o 
   3  -2   4       69.08       65.54      3.10 o 
   4  -2   4      291.63      284.54     11.76 o 
   6  -2   4       88.11       84.22      7.22 o 
   7  -2   4       47.72       48.39      9.77 o 
  -9  -1   4      439.17      469.60     18.23 o 
  -8  -1   4       16.79       15.47     10.17 o 
  -7  -1   4      127.37      134.93     10.85 o 
  -6  -1   4       27.66       25.52      2.46 o 
  -5  -1   4      201.01      197.09      5.11 o 
  -4  -1   4      648.99      672.20     14.24 o 
  -3  -1   4      306.76      307.49      5.91 o 
  -2  -1   4      258.78      304.64      5.04 o 
  -1  -1   4      883.03      957.77     38.39 o 
   0  -1   4      349.74      402.26      7.36 o 
   1  -1   4     3336.09     3254.93     60.38 o 
   2  -1   4       88.72       93.37      4.30 o 
   3  -1   4       49.86       45.12      2.64 o 
   4  -1   4      469.72      450.41     11.03 o 
   5  -1   4      429.29      413.14     16.57 o 
   6  -1   4       12.92       10.13      7.29 o 
   7  -1   4      137.89      148.98     14.58 o 
  -9   0   4      140.74      134.00     11.10 o 
  -8   0   4       93.26       94.60      8.79 o 
  -7   0   4      107.32      105.23      8.46 o 
  -6   0   4      138.13      138.70      2.89 o 
  -5   0   4      120.18      123.65      3.49 o 
  -4   0   4      137.32      135.52      4.48 o 
  -3   0   4       53.41       49.03      4.10 o 
  -2   0   4       19.22       24.76      1.60 o 
  -1   0   4     6799.90     6746.80     93.36 o 
   0   0   4      677.56      726.43     13.65 o 
   1   0   4      112.90      111.73      6.78 o 
   2   0   4      355.51      371.60      5.85 o 
   3   0   4      218.20      218.15      6.87 o 
   4   0   4      169.55      172.17      6.58 o 
   5   0   4        0.67        2.69      1.65 o 
   6   0   4       54.26       46.27      4.69 o 
   7   0   4        4.95        5.61      3.91 o 
  -9   1   4      440.17      466.73     19.32 o 
  -8   1   4       15.04       12.87     14.03 o 
  -7   1   4      129.28      128.52     10.10 o 
  -6   1   4       31.07       30.01      4.51 o 
  -5   1   4      193.01      193.61      5.21 o 
  -4   1   4      648.14      687.32     14.88 o 
  -3   1   4      307.61      304.46      6.04 o 
  -2   1   4      257.61      303.25      5.62 o 
  -1   1   4      893.00      963.05     10.77 o 
   0   1   4      340.64      395.05      7.80 o 
   1   1   4     3346.90     3294.13    179.11 o 
   2   1   4       84.50       88.13      3.16 o 
   3   1   4       48.88       45.65      2.43 o 
   4   1   4      478.84      460.69     14.94 o 
   5   1   4      439.44      432.17     17.14 o 
   6   1   4       12.92       11.58      6.51 o 
   7   1   4      138.65      133.39     19.38 o 
  -9   2   4        2.28        2.56      6.15 o 
  -8   2   4       72.57       73.74      7.37 o 
  -7   2   4       26.11       29.35     14.57 o 
  -6   2   4       80.05       78.69      7.72 o 
  -5   2   4      883.59      905.69     37.52 o 
  -4   2   4     1664.22     1755.30     51.32 o 
  -3   2   4      291.26      300.63      6.03 o 
  -2   2   4      661.55      658.35     29.16 o 
  -1   2   4      371.77      375.45      4.10 o 
   0   2   4       23.66       21.30      0.96 o 
   1   2   4      186.78      200.28      3.95 o 
   2   2   4      340.18      343.30      8.05 o 
   3   2   4       71.27       71.37      2.57 o 
   4   2   4      287.42      275.20      9.94 o 
   5   2   4        4.08        5.01      2.29 o 
   6   2   4       89.27       84.25      4.44 o 
   7   2   4       47.25       42.90      4.99 o 
  -9   3   4       24.23       33.48      8.41 o 
  -8   3   4       93.37       87.84      8.48 o 
  -7   3   4      122.30      121.25     11.81 o 
  -6   3   4      190.07      181.43     10.18 o 
  -5   3   4       96.69       93.97      4.57 o 
  -4   3   4       82.58       83.29      4.52 o 
  -3   3   4      723.93      770.74     27.41 o 
  -2   3   4      759.63      755.71      8.80 o 
  -1   3   4      126.37      128.78      2.86 o 
   0   3   4      256.14      256.49      3.89 o 
   1   3   4     1348.45     1402.75     13.01 o 
   2   3   4       18.27       16.06      1.40 o 
   3   3   4       17.45       17.83      2.21 o 
   4   3   4      369.78      371.70      8.87 o 
   5   3   4      113.77      114.42      5.32 o 
   6   3   4       14.32       12.32      3.07 o 
   7   3   4       82.13       87.15     10.37 o 
  -9   4   4       27.08       28.21      7.11 o 
  -8   4   4       64.18       73.22      7.51 o 
  -7   4   4       54.55       45.85      6.78 o 
  -6   4   4       18.11       16.01      7.26 o 
  -5   4   4      293.49      294.64     11.36 o 
  -4   4   4      174.67      177.51      8.42 o 
  -3   4   4      143.68      146.20      5.78 o 
  -2   4   4       83.73       79.99      2.91 o 
  -1   4   4      736.49      732.83     21.03 o 
   0   4   4      255.71      261.01      4.30 o 
   1   4   4      631.76      710.71      9.86 o 
   2   4   4      140.59      140.07      3.54 o 
   3   4   4      191.73      182.20      7.79 o 
   4   4   4      127.28      122.71      6.16 o 
   5   4   4       48.91       48.99      3.19 o 
   6   4   4       68.69       72.07      3.76 o 
   7   4   4       72.59       62.74      8.16 o 
  -9   5   4       56.98       62.63      6.63 o 
  -8   5   4        5.87        4.13      3.26 o 
  -7   5   4       64.55       67.58      7.24 o 
  -6   5   4      104.52      102.98      7.27 o 
  -5   5   4      441.02      447.01     11.92 o 
  -4   5   4       47.60       47.39      3.36 o 
  -3   5   4      137.90      124.08      5.79 o 
  -2   5   4      341.84      364.09      9.32 o 
  -1   5   4      117.40      115.28      3.89 o 
   0   5   4       45.77       45.42      2.11 o 
   1   5   4     1035.76     1049.69     17.46 o 
   2   5   4      110.26      108.06      3.68 o 
   3   5   4       58.62       56.91      2.21 o 
   4   5   4      181.32      187.01      7.43 o 
   5   5   4      157.72      152.47      7.04 o 
   6   5   4        4.53        4.10      2.63 o 
  -9   6   4       13.30       12.00     12.22 o 
  -8   6   4       67.52       63.45      5.61 o 
  -7   6   4      163.68      174.00      7.87 o 
  -6   6   4       95.66       84.97      5.64 o 
  -5   6   4       80.35       77.28      5.33 o 
  -4   6   4      176.72      162.05      6.29 o 
  -3   6   4       21.10       21.94      4.12 o 
  -2   6   4       20.36       21.63      2.15 o 
  -1   6   4      519.84      520.78     11.35 o 
   0   6   4      250.74      250.09      7.54 o 
   1   6   4       25.42       24.82      1.74 o 
   2   6   4      118.08      119.20      3.10 o 
   3   6   4      435.70      447.93     16.44 o 
   4   6   4        0.21        1.05      1.08 o 
   5   6   4       71.99       69.42      4.03 o 
   6   6   4       49.67       50.37      4.13 o 
  -9   7   4       70.35       73.25      7.51 o 
  -8   7   4       54.26       59.88      5.88 o 
  -7   7   4       90.12       84.91      5.90 o 
  -6   7   4      147.89      153.52      8.96 o 
  -5   7   4        9.42       13.25      4.26 o 
  -4   7   4       61.91       60.87      3.83 o 
  -3   7   4       60.62       57.92      3.65 o 
  -2   7   4      588.61      643.69     19.28 o 
  -1   7   4      139.88      152.27      4.99 o 
   0   7   4      141.34      144.69      4.69 o 
   1   7   4      933.10      982.67     24.13 o 
   2   7   4       60.61       61.57      3.69 o 
   3   7   4       39.62       38.68      3.39 o 
   4   7   4      526.85      534.48     11.71 o 
   5   7   4      209.59      201.74      6.48 o 
   6   7   4       25.19       25.81      3.70 o 
  -8   8   4       80.15       88.95      6.51 o 
  -7   8   4       35.47       39.56      7.09 o 
  -6   8   4       11.52       15.74      5.88 o 
  -5   8   4       51.51       50.64      4.37 o 
  -4   8   4      319.50      328.34      9.40 o 
  -3   8   4      130.49      117.14      4.61 o 
  -2   8   4       91.94       98.53      4.38 o 
  -1   8   4      737.85      729.85     21.00 o 
   0   8   4      645.81      693.93     14.49 o 
   1   8   4        2.79        2.81      0.95 o 
   2   8   4      120.84      119.15      3.04 o 
   3   8   4       11.20       10.23      2.34 o 
   4   8   4       49.84       47.91      3.17 o 
   5   8   4       12.00       10.73      4.81 o 
   6   8   4      172.46      176.76      7.98 o 
  -8   9   4       38.20       30.17      7.24 o 
  -7   9   4       28.22       28.38     12.14 o 
  -6   9   4       26.18       38.38     13.19 o 
  -5   9   4      281.39      269.32      9.45 o 
  -4   9   4       57.27       57.88      4.02 o 
  -3   9   4      295.12      302.23      8.75 o 
  -2   9   4       87.07       92.95      4.92 o 
  -1   9   4      556.09      548.85     12.00 o 
   0   9   4      523.29      540.65     10.29 o 
   1   9   4      398.25      405.45      8.53 o 
   2   9   4       25.06       26.65      3.53 o 
   3   9   4       12.30        8.83      1.30 o 
   4   9   4       86.94       73.17      4.77 o 
   5   9   4       50.78       58.92      5.99 o 
   6   9   4       16.89       12.57     10.52 o 
  -8  10   4        0.20        0.85      2.21 o 
  -7  10   4       64.37       63.24      5.21 o 
  -6  10   4       53.03       55.59      8.38 o 
  -5  10   4     1089.14     1055.63     22.70 o 
  -4  10   4      513.47      500.23     18.97 o 
  -3  10   4      461.99      481.67     12.29 o 
  -2  10   4      149.15      160.18      5.95 o 
  -1  10   4      704.28      732.31     12.95 o 
   0  10   4       46.70       42.57      3.97 o 
   1  10   4       46.58       48.33      3.85 o 
   2  10   4      141.42      133.00      5.84 o 
   3  10   4      329.87      323.75     11.65 o 
   4  10   4        3.28        2.20      2.00 o 
   5  10   4       66.55       76.39      6.04 o 
   6  10   4       69.70       71.22      5.39 o 
  -8  11   4      146.84      159.30      8.16 o 
  -7  11   4       99.53      100.63      7.25 o 
  -6  11   4       90.85       90.37      5.67 o 
  -5  11   4       56.05       52.96      5.23 o 
  -4  11   4       15.00       13.99      4.64 o 
  -3  11   4      440.11      456.78     10.48 o 
  -2  11   4      123.51      115.40      4.97 o 
  -1  11   4      106.34      114.90      4.86 o 
   0  11   4      328.76      320.53     13.10 o 
   1  11   4      201.73      203.80      6.86 o 
   2  11   4      105.01      106.77      6.78 o 
   3  11   4       86.20       76.77      5.27 o 
   4  11   4      157.55      159.48      6.85 o 
   5  11   4      151.66      155.57      7.93 o 
   6  11   4       14.78       14.59      4.95 o 
  -8  12   4      230.43      223.36     12.90 o 
  -7  12   4       95.60      106.37      7.22 o 
  -6  12   4       61.22       67.08      5.67 o 
  -5  12   4       23.08       21.03      5.78 o 
  -4  12   4       29.41       27.07      8.95 o 
  -3  12   4       45.63       47.26      6.17 o 
  -2  12   4        4.41        3.78      1.54 o 
  -1  12   4      211.07      215.44      6.90 o 
   0  12   4      312.71      302.52      8.12 o 
   1  12   4      547.15      546.78     21.70 o 
   2  12   4      206.82      207.89      8.96 o 
   3  12   4      403.93      413.39     17.90 o 
   4  12   4       16.73       13.18      7.21 o 
   5  12   4       49.27       45.89      4.70 o 
   6  12   4        3.27        1.29      3.05 o 
  -7  13   4       71.86       65.00      7.93 o 
  -6  13   4      227.27      218.16      9.84 o 
  -5  13   4      106.46      114.80      5.83 o 
  -4  13   4       93.44      100.55      5.89 o 
  -3  13   4      238.68      223.36      8.20 o 
  -2  13   4      272.17      290.02     10.25 o 
  -1  13   4       81.21       84.12      5.06 o 
   0  13   4      201.05      201.05      8.66 o 
   1  13   4      181.88      181.99      8.08 o 
   2  13   4       34.44       31.64     11.18 o 
   3  13   4       80.38       74.17      9.32 o 
   4  13   4      117.02      130.29      7.76 o 
   5  13   4       45.88       45.01      5.55 o 
   6  13   4       10.53        7.43      8.64 o 
  -7  14   4      265.77      281.06     14.12 o 
  -6  14   4       32.08       24.32      4.04 o 
  -5  14   4       48.10       42.45      3.99 o 
  -4  14   4      240.47      238.78     11.52 o 
  -3  14   4      243.89      233.88      9.92 o 
  -2  14   4      117.93      119.13      6.10 o 
  -1  14   4      451.51      449.81     13.92 o 
   0  14   4       14.15       14.72      5.86 o 
   1  14   4       29.62       23.27      4.17 o 
   2  14   4       56.72       63.07      7.14 o 
   3  14   4      239.15      232.45      9.24 o 
   4  14   4       76.72       88.97      7.03 o 
   5  14   4       31.05       33.11      5.89 o 
  -7  15   4       43.74       48.03     10.70 o 
  -6  15   4       92.48       90.57      8.81 o 
  -5  15   4      124.02      115.76      8.78 o 
  -4  15   4       36.51       32.06      4.78 o 
  -3  15   4      256.51      278.62     13.20 o 
  -2  15   4      316.43      319.78     12.74 o 
  -1  15   4       32.70       33.08     10.87 o 
   0  15   4       94.24       89.98      5.78 o 
   1  15   4       20.65       20.93      8.88 o 
   2  15   4        8.31       10.51      5.38 o 
   3  15   4       44.26       37.24      6.16 o 
   4  15   4       53.72       54.48      6.87 o 
   5  15   4        5.94        6.53      6.51 o 
  -6  16   4        4.85        4.00      9.21 o 
  -5  16   4       18.57       15.07     10.71 o 
  -4  16   4      107.61      105.34      6.34 o 
  -3  16   4       71.85       71.07      4.85 o 
  -2  16   4       96.24       85.02      4.98 o 
  -1  16   4       90.68       91.13      7.47 o 
   0  16   4       47.01       40.55      6.78 o 
   1  16   4       12.62       14.73      5.80 o 
   2  16   4       33.37       33.56     10.59 o 
   3  16   4        1.96        2.51      3.66 o 
   4  16   4       77.35       75.91      5.78 o 
  -6  17   4       28.83       23.56     20.55 o 
  -5  17   4       20.12       19.64     12.13 o 
  -4  17   4        0.67        3.36      2.31 o 
  -3  17   4       65.03       69.70      4.82 o 
  -2  17   4       90.27       92.53      5.44 o 
  -1  17   4        7.76        9.56      3.76 o 
   0  17   4      119.62      135.60      7.15 o 
   1  17   4       45.78       49.91      7.52 o 
   2  17   4       48.46       49.54      6.57 o 
   3  17   4       98.04      105.20      7.37 o 
   4  17   4       74.23       79.00      5.90 o 
  -5  18   4       78.70       78.73      7.63 o 
  -4  18   4       83.18       80.33      7.33 o 
  -3  18   4       60.24       59.28      4.68 o 
  -2  18   4        2.49        1.10      2.64 o 
  -1  18   4       71.31       72.91      6.08 o 
   0  18   4      101.10      110.49      7.66 o 
   1  18   4        3.53        4.58      2.60 o 
   2  18   4       34.21       26.14     10.07 o 
   3  18   4      180.74      186.79      8.68 o 
  -5  19   4        8.15        6.34      6.53 o 
  -4  19   4       27.67       23.46     18.20 o 
  -3  19   4       60.00       62.48      6.87 o 
  -2  19   4       33.30       36.86      5.19 o 
  -1  19   4        7.87        5.75      2.96 o 
   0  19   4        0.79        0.79      1.96 o 
   1  19   4       39.34       35.12      4.96 o 
   2  19   4       44.32       42.21      8.90 o 
   3  19   4      157.00      163.88      8.52 o 
  -4  20   4       10.87       11.22     12.81 o 
  -3  20   4        1.51        2.41      3.64 o 
  -2  20   4       27.93       21.09     16.22 o 
  -1  20   4      117.89      107.54      6.94 o 
   0  20   4       48.35       46.19      4.85 o 
   1  20   4       19.54       13.45     10.35 o 
   2  20   4      125.40      132.98      7.61 o 
  -3  21   4       47.68       49.18      7.91 o 
  -2  21   4       24.59       26.84     15.30 o 
  -1  21   4       10.56       10.40      7.47 o 
   0  21   4       85.16       83.55      6.89 o 
   1  21   4       28.39       18.44     11.90 o 
  -3 -20   5       57.24       59.35      8.99 o 
  -2 -20   5        8.76        5.89      6.38 o 
  -1 -20   5       11.47        9.19      6.43 o 
   0 -20   5       79.66       91.79     10.35 o 
   1 -20   5       23.88       14.75     15.31 o 
  -4 -19   5       20.91       22.67     25.65 o 
  -3 -19   5       58.50       60.81      7.43 o 
  -2 -19   5       24.52       14.70     15.18 o 
  -1 -19   5       47.05       46.61     14.58 o 
   0 -19   5       76.72       84.26     10.66 o 
   1 -19   5        9.81        8.82      7.60 o 
   2 -19   5      184.67      189.09     14.36 o 
  -5 -18   5       49.33       44.02      9.92 o 
  -4 -18   5        0.17        2.88      9.25 o 
  -3 -18   5      103.24      105.27      8.97 o 
  -2 -18   5       89.40       95.03     10.72 o 
  -1 -18   5       61.12       68.02     15.68 o 
   0 -18   5       11.11        9.35      8.17 o 
   1 -18   5      105.99      108.42      9.92 o 
   2 -18   5       93.01      101.31     10.36 o 
   3 -18   5       84.06       88.44      9.65 o 
  -5 -17   5       32.92       27.24      5.86 o 
  -4 -17   5       24.22       20.55      4.61 o 
  -3 -17   5       17.59       13.69     10.51 o 
  -2 -17   5       19.75       18.72     14.38 o 
  -1 -17   5       15.40       18.08     11.04 o 
   0 -17   5       84.72       76.83     10.21 o 
   1 -17   5        9.61       11.97      6.82 o 
   2 -17   5       89.42       95.47      9.12 o 
   3 -17   5      102.36      116.61     14.51 o 
  -6 -16   5       17.77       13.19     15.57 o 
  -5 -16   5        0.69        0.72      3.41 o 
  -4 -16   5        1.41        0.98      2.29 o 
  -3 -16   5       62.26       68.26      5.23 o 
  -2 -16   5      286.72      301.21     14.08 o 
  -1 -16   5       31.97       30.94     17.01 o 
   0 -16   5      110.84      109.97      9.69 o 
   1 -16   5       43.58       45.01     12.00 o 
   2 -16   5       42.16       46.23     11.92 o 
   3 -16   5       27.30       27.69     21.22 o 
   4 -16   5       15.29       14.40     18.36 o 
  -6 -15   5       11.90       11.56      9.33 o 
  -5 -15   5       67.93       75.61     10.06 o 
  -4 -15   5      144.64      149.07     11.30 o 
  -3 -15   5      135.75      133.04      7.27 o 
  -2 -15   5      203.46      143.02     41.75 o 
  -1 -15   5      376.55      363.22     15.55 o 
   0 -15   5      125.49      122.60      9.57 o 
   1 -15   5       19.93       17.69     10.78 o 
   2 -15   5       34.25       35.50      7.44 o 
   3 -15   5      149.54      170.99     17.79 o 
   4 -15   5       60.84       70.78     10.82 o 
  -7 -14   5        2.34        4.14      4.06 o 
  -6 -14   5      112.57      128.17      9.88 o 
  -5 -14   5      172.37      171.95     13.86 o 
  -4 -14   5       57.07       53.89      5.35 o 
  -3 -14   5      394.63      369.98     18.48 o 
  -2 -14   5      364.00      357.31     14.05 o 
  -1 -14   5       73.67       81.17      9.24 o 
   0 -14   5       67.49       68.35      7.46 o 
   1 -14   5      104.47      111.23      9.18 o 
   2 -14   5       21.41       15.36     10.28 o 
   3 -14   5       31.87       31.75     19.97 o 
   4 -14   5      200.04      213.67     13.00 o 
   5 -14   5        9.55        6.97     13.73 o 
  -7 -13   5       79.88       88.22      8.11 o 
  -6 -13   5       67.40       66.29      9.40 o 
  -5 -13   5      110.17       98.69      8.03 o 
  -4 -13   5       15.09       17.30      8.14 o 
  -3 -13   5      145.49      136.08      7.74 o 
  -2 -13   5       37.79       32.78      3.80 o 
  -1 -13   5      340.18      349.99     10.89 o 
   0 -13   5      106.70      103.25      9.31 o 
   1 -13   5       83.93       77.22      7.79 o 
   2 -13   5       55.08       53.92      8.70 o 
   3 -13   5      143.14      134.46     14.01 o 
   4 -13   5       24.08       21.94     18.07 o 
   5 -13   5       62.85       47.36     17.70 o 
  -7 -12   5      319.25      306.11     17.63 o 
  -6 -12   5      193.13      198.17     13.45 o 
  -5 -12   5       19.54       17.79      7.20 o 
  -4 -12   5      138.37      129.92      8.53 o 
  -3 -12   5       12.35       13.70      5.74 o 
  -2 -12   5       76.24       72.60      4.58 o 
  -1 -12   5       13.45       14.86      4.48 o 
   0 -12   5      174.15      162.26      6.83 o 
   1 -12   5      383.03      389.68     18.09 o 
   2 -12   5      212.46      205.16     14.88 o 
   3 -12   5      149.98      147.33     10.76 o 
   4 -12   5      117.83      130.06     11.43 o 
   5 -12   5       64.58       68.50      8.14 o 
  -8 -11   5        7.96        5.31     15.07 o 
  -7 -11   5      208.23      211.60     13.00 o 
  -6 -11   5      168.09      158.92      9.69 o 
  -5 -11   5       74.62       70.50      8.37 o 
  -4 -11   5       18.27       18.06      7.92 o 
  -3 -11   5      160.73      149.24      7.12 o 
  -2 -11   5       46.68       43.09      5.82 o 
  -1 -11   5       35.74       40.29      3.57 o 
   0 -11   5      203.36      194.57      7.18 o 
   1 -11   5      118.11      107.75      8.57 o 
   2 -11   5      240.74      235.49     14.07 o 
   3 -11   5      257.15      258.96     14.53 o 
   4 -11   5       44.96       44.60      7.90 o 
   5 -11   5       73.97       79.56     10.16 o 
  -8 -10   5       35.83       43.33      9.59 o 
  -7 -10   5       33.08       28.85     16.80 o 
  -6 -10   5      224.02      222.09     13.59 o 
  -5 -10   5      345.34      321.28     16.00 o 
  -4 -10   5       80.53       70.08      5.12 o 
  -3 -10   5      214.43      206.62      8.87 o 
  -2 -10   5      400.30      383.12     17.81 o 
  -1 -10   5      315.72      306.29     14.80 o 
   0 -10   5        9.91        7.10      2.91 o 
   1 -10   5       59.07       52.01      2.42 o 
   2 -10   5       11.27       16.63      7.45 o 
   3 -10   5       52.70       64.50      7.20 o 
   4 -10   5       60.32       53.84     23.09 o 
   5 -10   5       28.05       24.72     16.00 o 
   6 -10   5        1.19        2.06      6.12 o 
  -8  -9   5      105.17      118.93     14.32 o 
  -7  -9   5      253.10      242.48     15.01 o 
  -6  -9   5      349.36      322.59     13.05 o 
  -5  -9   5       47.17       40.84      3.21 o 
  -4  -9   5       64.24       62.08      7.52 o 
  -3  -9   5      151.88      146.97      7.25 o 
  -2  -9   5      569.61      569.64     13.62 o 
  -1  -9   5      633.51      647.76     14.82 o 
   0  -9   5       38.07       37.82      3.09 o 
   1  -9   5        9.24        7.63      2.89 o 
   2  -9   5       83.01       76.98      6.49 o 
   3  -9   5       71.41       73.71      7.44 o 
   4  -9   5       30.12       38.51      7.16 o 
   5  -9   5       31.38       32.12     14.64 o 
   6  -9   5       67.31       73.07     11.60 o 
  -8  -8   5       86.23       79.35     11.76 o 
  -7  -8   5       37.94       26.95      5.12 o 
  -6  -8   5       31.24       33.90      5.83 o 
  -5  -8   5      116.73      114.38      9.47 o 
  -4  -8   5       26.94       23.73      2.71 o 
  -3  -8   5      352.76      354.06     11.99 o 
  -2  -8   5      425.59      436.82     11.14 o 
  -1  -8   5      238.64      247.08      7.89 o 
   0  -8   5       76.42       77.92      3.69 o 
   1  -8   5      406.80      399.06     19.64 o 
   2  -8   5        1.32        2.48      1.49 o 
   3  -8   5       55.29       53.45      4.01 o 
   4  -8   5       23.17       20.06     12.79 o 
   5  -8   5       39.52       44.32      8.80 o 
   6  -8   5       10.67       12.01     13.42 o 
  -8  -7   5        8.76        6.21      9.42 o 
  -7  -7   5       83.75       79.42      6.72 o 
  -6  -7   5       93.56       89.29      8.46 o 
  -5  -7   5      155.54      159.81      6.19 o 
  -4  -7   5      146.99      135.84      4.74 o 
  -3  -7   5       22.40       20.50      6.64 o 
  -2  -7   5       93.00       89.53      5.10 o 
  -1  -7   5       48.47       41.66      3.64 o 
   0  -7   5       43.15       41.84      1.96 o 
   1  -7   5      173.39      170.73      4.44 o 
   2  -7   5      252.85      261.94      8.07 o 
   3  -7   5      147.70      147.00      7.55 o 
   4  -7   5      163.68      165.28     12.91 o 
   5  -7   5      154.71      157.87     14.90 o 
   6  -7   5       42.26       45.57      9.45 o 
  -9  -6   5       38.39       25.59     35.27 o 
  -8  -6   5       22.05       12.15     16.71 o 
  -7  -6   5      129.20      115.52      7.31 o 
  -6  -6   5      183.94      185.98     10.93 o 
  -5  -6   5      253.08      251.53      8.43 o 
  -4  -6   5      152.38      133.20      4.07 o 
  -3  -6   5      106.97      117.23      5.80 o 
  -2  -6   5       72.03       77.01      4.42 o 
  -1  -6   5        3.28        3.99      1.38 o 
   0  -6   5       51.57       52.27      2.36 o 
   1  -6   5      193.24      187.16      4.52 o 
   2  -6   5      140.21      136.63      6.13 o 
   3  -6   5       82.73       90.16      5.75 o 
   4  -6   5      137.44      137.04      7.79 o 
   5  -6   5      105.52      102.91     12.89 o 
   6  -6   5       92.72       88.58     12.46 o 
  -9  -5   5       10.50        4.99      8.36 o 
  -8  -5   5       44.17       34.87      7.49 o 
  -7  -5   5        6.21        6.87      4.16 o 
  -6  -5   5       14.28        9.54      5.08 o 
  -5  -5   5      306.79      291.27      9.16 o 
  -4  -5   5       38.21       36.24      2.21 o 
  -3  -5   5       12.66       13.24      3.53 o 
  -2  -5   5      170.81      160.89      5.43 o 
  -1  -5   5      731.96      779.31     21.70 o 
   0  -5   5      475.96      488.11      9.91 o 
   1  -5   5      262.31      276.96      5.35 o 
   2  -5   5      169.75      164.63      5.01 o 
   3  -5   5       25.56       23.99      3.74 o 
   4  -5   5       95.22       91.73      5.83 o 
   5  -5   5      118.91      117.43     15.27 o 
   6  -5   5       44.00       48.44      8.22 o 
  -9  -4   5      233.34      244.71     13.50 o 
  -8  -4   5       42.72       57.44      9.79 o 
  -7  -4   5      329.30      320.99     21.21 o 
  -6  -4   5       28.40       26.72      8.49 o 
  -5  -4   5      465.16      454.04      9.37 o 
  -4  -4   5       91.48       95.89      3.44 o 
  -3  -4   5      219.88      207.50      6.88 o 
  -2  -4   5      165.20      180.01      6.47 o 
  -1  -4   5      221.54      237.62      7.58 o 
   0  -4   5        8.68       11.70      1.42 o 
   1  -4   5      351.76      366.17      9.25 o 
   2  -4   5      131.51      135.52      4.55 o 
   3  -4   5       40.89       35.77      2.73 o 
   4  -4   5       90.40       83.58      7.03 o 
   5  -4   5       91.57       86.54     27.43 o 
   6  -4   5        9.20        7.01      5.14 o 
   7  -4   5       15.52        8.95     15.29 o 
  -9  -3   5       16.38       14.05     10.73 o 
  -8  -3   5       33.58       28.24     18.64 o 
  -7  -3   5      221.66      211.01     14.22 o 
  -6  -3   5      288.65      275.32     10.27 o 
  -5  -3   5      140.25      137.74      3.41 o 
  -4  -3   5       18.82       19.26      2.35 o 
  -3  -3   5      293.84      298.54      7.83 o 
  -2  -3   5      274.30      279.80      6.57 o 
  -1  -3   5      408.68      418.51      7.91 o 
   0  -3   5      180.37      184.51      9.29 o 
   1  -3   5      327.17      338.19      8.71 o 
   2  -3   5       93.32       90.06      3.05 o 
   3  -3   5       95.03       98.68      3.73 o 
   4  -3   5       80.18       82.81      7.66 o 
   5  -3   5       83.69       72.49      8.83 o 
   6  -3   5        1.85        3.00      6.73 o 
   7  -3   5       32.62       25.54      9.02 o 
  -9  -2   5       17.82       13.88     11.78 o 
  -8  -2   5       10.67       10.96      9.27 o 
  -7  -2   5      119.49      111.79      9.72 o 
  -6  -2   5       22.83       20.77      3.31 o 
  -5  -2   5      977.32      971.64     14.61 o 
  -4  -2   5      842.75      891.08     15.93 o 
  -3  -2   5      413.64      434.66     12.92 o 
  -2  -2   5     1052.16     1089.01     17.31 o 
  -1  -2   5       94.58      100.68      4.77 o 
   0  -2   5       11.53       12.24      4.24 o 
   1  -2   5      716.85      755.99     21.57 o 
   2  -2   5       47.48       44.60      2.14 o 
   3  -2   5       24.64       20.35      3.26 o 
   4  -2   5       27.72       22.39     12.57 o 
   5  -2   5      150.20      148.11      9.79 o 
   6  -2   5       25.14       20.65     16.57 o 
   7  -2   5        8.73        5.70      5.08 o 
  -9  -1   5       13.62       15.25     13.83 o 
  -8  -1   5      132.60      152.51     11.39 o 
  -7  -1   5      207.70      220.19     14.40 o 
  -6  -1   5      208.93      184.54      8.35 o 
  -5  -1   5      415.48      410.44     11.33 o 
  -4  -1   5      125.36      117.66      5.91 o 
  -3  -1   5      218.03      219.11      6.44 o 
  -2  -1   5     1297.70     1480.15     17.61 o 
  -1  -1   5      939.94     1008.85     53.31 o 
   0  -1   5       88.02       88.68      5.90 o 
   1  -1   5      149.99      165.67      7.56 o 
   2  -1   5      469.54      487.55      9.41 o 
   3  -1   5      198.71      189.46      6.41 o 
   4  -1   5      100.93       94.39      7.39 o 
   5  -1   5       28.56       29.47      7.55 o 
   6  -1   5       41.07       45.35      7.59 o 
   7  -1   5       29.69       12.83     15.15 o 
  -9   0   5       26.84       26.83     24.27 o 
  -8   0   5        7.53        6.15      4.65 o 
  -7   0   5       48.24       52.82      8.45 o 
  -6   0   5       20.57       19.65      4.07 o 
  -5   0   5      632.68      639.68     16.78 o 
  -4   0   5       47.71       43.61      3.18 o 
  -3   0   5      114.24      103.65      4.16 o 
  -2   0   5      668.51      759.57     18.39 o 
  -1   0   5      146.45      137.12      4.21 o 
   0   0   5       64.67       58.25      6.53 o 
   1   0   5     1242.74     1210.96     25.29 o 
   2   0   5        0.19        0.49      0.41 o 
   3   0   5       69.59       64.80      2.49 o 
   4   0   5       55.19       44.16      8.90 o 
   5   0   5        2.13        1.83      3.31 o 
   6   0   5       13.60        9.13      8.00 o 
   7   0   5      129.23      128.53     13.05 o 
  -9   1   5       13.58       11.59     13.46 o 
  -8   1   5      131.96      135.53     12.84 o 
  -7   1   5      206.48      218.78     14.51 o 
  -6   1   5      206.67      199.48     11.27 o 
  -5   1   5      427.08      395.70     24.39 o 
  -4   1   5      134.98      128.71      4.48 o 
  -3   1   5      218.74      235.01      8.13 o 
  -2   1   5     1283.01     1475.45     34.10 o 
  -1   1   5      913.16     1026.66     10.41 o 
   0   1   5       83.09       82.50      6.32 o 
   1   1   5      149.03      160.80     10.20 o 
   2   1   5      475.90      487.69      8.79 o 
   3   1   5      204.35      197.63      4.51 o 
   4   1   5      101.99       96.36      4.19 o 
   5   1   5       28.96       28.02      3.81 o 
   6   1   5       40.28       41.40      4.75 o 
   7   1   5       29.00       14.43     22.72 o 
  -9   2   5       19.97       15.18     13.91 o 
  -8   2   5       10.26       10.47     10.11 o 
  -7   2   5      119.77      116.83     13.96 o 
  -6   2   5       22.03       23.18     13.29 o 
  -5   2   5      982.99     1006.04     34.07 o 
  -4   2   5      839.71      904.08     19.14 o 
  -3   2   5      408.46      418.68     12.57 o 
  -2   2   5     1033.26     1100.35     15.93 o 
  -1   2   5       92.89       98.52      3.24 o 
   0   2   5       10.93        7.81      0.90 o 
   1   2   5      726.48      751.50     33.13 o 
   2   2   5       48.90       46.32      1.48 o 
   3   2   5       25.95       20.78      1.70 o 
   4   2   5       24.34       20.47      3.88 o 
   5   2   5      149.95      158.21      6.49 o 
   6   2   5       24.98       18.81      4.71 o 
   7   2   5        9.00        4.60      7.61 o 
  -9   3   5       16.13       11.01     12.34 o 
  -8   3   5       36.55       35.85     14.89 o 
  -7   3   5      222.02      215.47     10.91 o 
  -6   3   5      286.86      292.91     13.43 o 
  -5   3   5      136.44      138.98      9.59 o 
  -4   3   5       18.77       22.38      9.40 o 
  -3   3   5      296.00      293.86     11.22 o 
  -2   3   5      278.79      271.63     10.33 o 
  -1   3   5      422.97      430.22      6.41 o 
   0   3   5      187.84      190.02      5.00 o 
   1   3   5      325.53      341.55      7.03 o 
   2   3   5       97.42       95.15      2.46 o 
   3   3   5       90.65       91.56      4.32 o 
   4   3   5       80.65       86.02      4.19 o 
   5   3   5       80.68       72.35      4.39 o 
   6   3   5        1.34        2.01      1.94 o 
  -9   4   5      236.49      241.74     13.14 o 
  -8   4   5       43.45       55.23      7.27 o 
  -7   4   5      323.81      339.18     13.02 o 
  -6   4   5       25.22       23.52     11.30 o 
  -5   4   5      474.16      475.65     13.81 o 
  -4   4   5       91.37      100.13      4.51 o 
  -3   4   5      226.58      222.88      9.66 o 
  -2   4   5      158.10      170.51      5.74 o 
  -1   4   5      224.12      242.15      5.42 o 
   0   4   5        7.57       10.81      1.69 o 
   1   4   5      336.04      342.57      6.91 o 
   2   4   5      127.07      132.52      3.22 o 
   3   4   5       41.85       36.21      2.37 o 
   4   4   5       85.79       84.69      4.34 o 
   5   4   5       94.13       87.45      3.94 o 
   6   4   5        9.36        8.36      3.60 o 
  -9   5   5       10.42        6.58      4.79 o 
  -8   5   5       47.44       46.65      6.20 o 
  -7   5   5        7.95        8.38      5.70 o 
  -6   5   5       14.85       14.14      5.43 o 
  -5   5   5      306.13      317.21      9.30 o 
  -4   5   5       36.57       37.39      3.87 o 
  -3   5   5       12.59       16.44      5.49 o 
  -2   5   5      174.37      165.96      7.42 o 
  -1   5   5      723.02      725.16     23.74 o 
   0   5   5      477.07      485.82     13.91 o 
   1   5   5      261.55      271.45     11.22 o 
   2   5   5      168.90      157.42      6.18 o 
   3   5   5       26.09       23.70      2.03 o 
   4   5   5       94.21       94.36      5.19 o 
   5   5   5      119.59      120.29      4.48 o 
   6   5   5       42.40       51.57      6.19 o 
  -9   6   5       38.79       40.75      5.70 o 
  -8   6   5       22.88       14.87     10.17 o 
  -7   6   5      129.87      126.67      7.34 o 
  -6   6   5      180.19      200.08      9.50 o 
  -5   6   5      247.92      241.03      9.45 o 
  -4   6   5      153.46      151.12      6.32 o 
  -3   6   5      115.47      123.39      4.86 o 
  -2   6   5       69.45       68.64      4.14 o 
  -1   6   5        3.61        5.37      2.11 o 
   0   6   5       54.72       55.26      2.86 o 
   1   6   5      189.25      182.46      5.22 o 
   2   6   5      142.13      131.16      4.49 o 
   3   6   5       81.36       87.27      3.90 o 
   4   6   5      131.74      139.29      6.81 o 
   5   6   5      109.20      105.90      4.35 o 
   6   6   5       93.19       99.07      8.00 o 
  -8   7   5        8.52        4.93      4.74 o 
  -7   7   5       82.21       83.40      5.97 o 
  -6   7   5       94.98       90.24      5.96 o 
  -5   7   5      150.69      157.62      7.16 o 
  -4   7   5      142.34      158.53      7.26 o 
  -3   7   5       22.34       24.19      8.85 o 
  -2   7   5       89.44       89.15      3.86 o 
  -1   7   5       49.38       44.81      2.47 o 
   0   7   5       47.42       46.74      2.20 o 
   1   7   5      174.59      175.22      5.04 o 
   2   7   5      252.96      245.31     11.75 o 
   3   7   5      143.52      152.45      6.04 o 
   4   7   5      162.19      153.12      6.83 o 
   5   7   5      156.62      159.53      8.23 o 
   6   7   5       39.22       34.27      7.29 o 
  -8   8   5       83.58       90.00      6.56 o 
  -7   8   5       39.20       36.96     12.49 o 
  -6   8   5       33.56       36.98      7.07 o 
  -5   8   5      121.60      122.17      6.37 o 
  -4   8   5       26.51       30.91      9.57 o 
  -3   8   5      351.28      358.96      9.86 o 
  -2   8   5      420.31      474.64     15.09 o 
  -1   8   5      237.96      237.56      5.85 o 
   0   8   5       75.64       75.58      2.88 o 
   1   8   5      405.52      413.17      8.12 o 
   2   8   5        1.07        1.16      0.95 o 
   3   8   5       57.11       59.32      3.84 o 
   4   8   5       23.73       21.37      3.51 o 
   5   8   5       39.73       40.11      3.88 o 
   6   8   5       10.68        9.06      7.38 o 
  -8   9   5      104.62      110.53      7.09 o 
  -7   9   5      254.77      271.13     11.70 o 
  -6   9   5      346.79      331.96     11.38 o 
  -5   9   5       49.13       50.78      7.82 o 
  -4   9   5       69.63       65.36      4.30 o 
  -3   9   5      152.33      153.50      7.07 o 
  -2   9   5      563.78      606.87     23.45 o 
  -1   9   5      613.03      536.76     51.97 o 
   0   9   5       35.55       36.61      2.31 o 
   1   9   5        9.12        5.91      1.85 o 
   2   9   5       87.28       87.87      4.27 o 
   3   9   5       73.81       77.10      4.29 o 
   4   9   5       30.43       34.10      4.74 o 
   5   9   5       29.51       30.47      4.78 o 
   6   9   5       68.70       60.69     34.89 o 
  -8  10   5       37.10       40.24      5.59 o 
  -7  10   5       32.70       31.11     13.23 o 
  -6  10   5      218.74      229.64      8.80 o 
  -5  10   5      350.94      340.39     14.17 o 
  -4  10   5       79.88       78.11      4.84 o 
  -3  10   5      218.80      209.68      7.84 o 
  -2  10   5      397.43      402.78      9.51 o 
  -1  10   5      314.06      312.99     11.77 o 
   0  10   5        8.73        5.72      2.11 o 
   1  10   5       60.96       57.73      2.25 o 
   2  10   5       11.05       12.80      5.43 o 
   3  10   5       52.76       57.78      4.66 o 
   4  10   5       57.26       44.86      5.24 o 
   5  10   5       28.97       26.71      6.35 o 
   6  10   5        1.23        1.38      4.71 o 
  -8  11   5        6.67        6.85      4.30 o 
  -7  11   5      214.21      212.27     10.02 o 
  -6  11   5      169.12      166.67      7.66 o 
  -5  11   5       71.52       69.13      4.86 o 
  -4  11   5       18.35       21.54      7.92 o 
  -3  11   5      161.02      149.85      6.35 o 
  -2  11   5       48.39       46.36      4.17 o 
  -1  11   5       38.29       37.15      3.33 o 
   0  11   5      211.55      208.41      8.29 o 
   1  11   5      117.70      103.55      5.19 o 
   2  11   5      231.54      233.11      9.92 o 
   3  11   5      250.03      270.04      8.04 o 
   4  11   5       44.28       45.34      4.59 o 
   5  11   5       71.43       72.73      7.19 o 
  -7  12   5      317.58      316.73     10.61 o 
  -6  12   5      183.90      181.40      9.13 o 
  -5  12   5       21.98       25.01      9.20 o 
  -4  12   5      137.76      141.76      7.35 o 
  -3  12   5       14.78       17.79      5.72 o 
  -2  12   5       76.41       78.81      4.93 o 
  -1  12   5       13.92       12.31      3.49 o 
   0  12   5      169.67      168.28      7.57 o 
   1  12   5      377.87      368.82     12.14 o 
   2  12   5      210.20      193.21      9.73 o 
   3  12   5      153.25      142.37      6.39 o 
   4  12   5      114.09      118.00      6.75 o 
   5  12   5       66.55       61.73      6.78 o 
  -7  13   5       79.89       84.31      6.63 o 
  -6  13   5       66.38       61.46      7.17 o 
  -5  13   5      111.43      104.70      6.36 o 
  -4  13   5       14.80       18.15      5.36 o 
  -3  13   5      147.60      148.12      8.86 o 
  -2  13   5       39.86       39.33      5.31 o 
  -1  13   5      337.59      343.28     10.57 o 
   0  13   5      112.52      107.32      5.42 o 
   1  13   5       83.49       72.59      5.31 o 
   2  13   5       50.72       47.41      4.34 o 
   3  13   5      146.87      142.77      8.02 o 
   4  13   5       24.02       22.69     12.11 o 
   5  13   5       61.89       51.57     49.63 o 
  -7  14   5        2.11        2.67      2.66 o 
  -6  14   5      115.48      117.87      6.36 o 
  -5  14   5      174.28      179.65      9.19 o 
  -4  14   5       57.29       56.03      6.33 o 
  -3  14   5      381.56      362.70     16.71 o 
  -2  14   5      351.80      342.45     13.86 o 
  -1  14   5       74.83       75.90      5.59 o 
   0  14   5       69.13       73.69      7.23 o 
   1  14   5      102.81       97.44      6.16 o 
   2  14   5       22.83       15.57      5.36 o 
   3  14   5       30.73       28.81      8.82 o 
   4  14   5      197.92      203.00      7.96 o 
   5  14   5        9.47        6.06     12.05 o 
  -6  15   5       11.69       11.51      4.88 o 
  -5  15   5       66.74       66.77      5.16 o 
  -4  15   5      149.09      150.26      7.84 o 
  -3  15   5      139.88      138.74      6.45 o 
  -2  15   5      203.54      203.23      7.60 o 
  -1  15   5      377.32      381.62     12.63 o 
   0  15   5      120.18      122.89      7.33 o 
   1  15   5       20.34       16.04      4.11 o 
   2  15   5       35.47       37.10      5.98 o 
   3  15   5      151.99      162.39      8.39 o 
   4  15   5       60.14       60.68      7.62 o 
  -6  16   5       18.51       16.99     13.08 o 
  -5  16   5        0.35        1.78      2.51 o 
  -4  16   5        1.45        1.05      1.75 o 
  -3  16   5       63.46       71.58      5.04 o 
  -2  16   5      285.75      281.99      9.51 o 
  -1  16   5       32.70       34.15      8.77 o 
   0  16   5      115.02      107.79      6.63 o 
   1  16   5       41.05       43.77      5.01 o 
   2  16   5       40.32       47.04      7.05 o 
   3  16   5       28.43       35.82      5.89 o 
   4  16   5       15.77        7.66      5.77 o 
  -5  17   5       33.75       29.59      7.25 o 
  -4  17   5       22.62       18.25     10.39 o 
  -3  17   5       16.56       16.39      7.46 o 
  -2  17   5       19.31       18.09      8.14 o 
  -1  17   5       15.21       19.47      9.16 o 
   0  17   5       80.90       76.64      5.38 o 
   1  17   5        9.77        8.49      6.35 o 
   2  17   5       85.18       88.38      5.90 o 
   3  17   5      101.74      116.45      7.12 o 
  -5  18   5       47.26       38.32     17.89 o 
  -4  18   5        0.20        0.60      1.58 o 
  -3  18   5      105.52      114.07      6.26 o 
  -2  18   5       87.53       92.09      6.31 o 
  -1  18   5       61.29       66.85      5.10 o 
   0  18   5       11.31        8.38      4.93 o 
   1  18   5      103.72      109.84      6.54 o 
   2  18   5       94.79      104.83      6.50 o 
   3  18   5       85.93       81.52      6.21 o 
  -4  19   5       19.00       16.51     15.26 o 
  -3  19   5       59.33       58.19      6.16 o 
  -2  19   5       25.61       17.54      8.98 o 
  -1  19   5       47.72       48.27      5.45 o 
   0  19   5       79.72       79.76      5.88 o 
   1  19   5        9.66        4.65      3.94 o 
   2  19   5      180.73      183.66      8.46 o 
  -3  20   5       55.85       61.60      7.64 o 
  -2  20   5        8.17        5.90      3.54 o 
  -1  20   5       11.78        6.84      5.37 o 
   0  20   5       81.75       77.30      5.65 o 
   1  20   5       24.45       22.75      5.66 o 
  -3 -19   6       34.31       24.14     15.33 o 
  -2 -19   6       10.29        7.73      8.37 o 
  -1 -19   6       21.37       16.48     12.57 o 
   0 -19   6       23.51       16.29     12.17 o 
   1 -19   6       24.50       27.97     21.34 o 
  -4 -18   6       29.05       14.25     25.43 o 
  -3 -18   6       21.72       18.00     10.12 o 
  -2 -18   6       49.69       49.54     19.22 o 
  -1 -18   6      146.75      152.12     11.49 o 
   0 -18   6       46.77       36.62     23.44 o 
   1 -18   6       21.68       19.08     15.22 o 
   2 -18   6       24.62       16.81     15.62 o 
  -5 -17   6       30.97       20.34     28.69 o 
  -4 -17   6        5.36        9.52      7.15 o 
  -3 -17   6        7.71        9.99      6.49 o 
  -2 -17   6       56.23       59.21      9.22 o 
  -1 -17   6       98.69      111.98     11.14 o 
   0 -17   6       98.15      103.37     12.86 o 
   1 -17   6       25.63       25.74     15.63 o 
   2 -17   6       72.96       81.78     10.11 o 
  -6 -16   6       35.30       22.81     10.15 o 
  -5 -16   6       20.23       13.75      8.85 o 
  -4 -16   6       38.74       34.40      5.28 o 
  -3 -16   6       34.04       32.85     15.66 o 
  -2 -16   6       36.83       38.28      8.40 o 
  -1 -16   6      135.89      139.37     10.93 o 
   0 -16   6       28.53       29.60     23.51 o 
   1 -16   6        1.38        2.09      3.21 o 
   2 -16   6       29.76       27.05     19.80 o 
   3 -16   6       36.08       22.04     18.10 o 
  -6 -15   6       76.53       74.85      7.88 o 
  -5 -15   6       75.30       67.54      6.70 o 
  -4 -15   6        0.40        1.18      2.05 o 
  -3 -15   6      278.85      282.41     16.40 o 
  -2 -15   6       69.25       66.68      9.56 o 
  -1 -15   6       44.38       42.00      9.70 o 
   0 -15   6      106.17      100.45     11.93 o 
   1 -15   6       51.67       45.41     26.16 o 
   2 -15   6       39.58       39.01     11.55 o 
   3 -15   6       10.22        9.49      9.13 o 
  -7 -14   6       47.76       41.95      9.63 o 
  -6 -14   6        8.60        5.84      7.55 o 
  -5 -14   6      165.27      161.56     14.27 o 
  -4 -14   6      325.51      324.47     12.21 o 
  -3 -14   6      288.18      281.18     14.15 o 
  -2 -14   6       96.27       92.27      6.43 o 
  -1 -14   6      193.65      196.68     12.75 o 
   0 -14   6       21.16       21.21     10.98 o 
   1 -14   6       33.10       35.42     14.41 o 
   2 -14   6       34.08       32.30     18.51 o 
   3 -14   6       96.75       96.75      9.21 o 
   4 -14   6        3.30        1.66      4.16 o 
  -7 -13   6       36.54       39.01      7.33 o 
  -6 -13   6       73.89       83.38      9.35 o 
  -5 -13   6        3.15        1.90      3.82 o 
  -4 -13   6      138.44      133.76      7.84 o 
  -3 -13   6      152.91      150.33      6.77 o 
  -2 -13   6      278.37      284.64     13.51 o 
  -1 -13   6      154.27      153.63     16.58 o 
   0 -13   6      119.70      123.17     13.42 o 
   1 -13   6        9.73        8.47      4.90 o 
   2 -13   6        5.97        4.70      8.25 o 
   3 -13   6       12.92       15.18      6.59 o 
   4 -13   6      170.55      181.50     12.73 o 
  -7 -12   6       50.45       42.58      7.51 o 
  -6 -12   6       11.82       10.14      7.58 o 
  -5 -12   6       57.82       53.86      6.28 o 
  -4 -12   6       27.79       30.03      5.91 o 
  -3 -12   6      182.68      173.19     10.02 o 
  -2 -12   6       20.27       23.69      3.87 o 
  -1 -12   6      231.12      240.20     11.01 o 
   0 -12   6      241.20      243.67     15.29 o 
   1 -12   6      171.81      159.89     12.77 o 
   2 -12   6      185.46      169.67     13.27 o 
   3 -12   6       41.07       49.34      9.66 o 
   4 -12   6       32.96       27.65     16.71 o 
  -7 -11   6       20.35       11.17     11.36 o 
  -6 -11   6       86.60       84.61     14.48 o 
  -5 -11   6      173.32      170.09      9.54 o 
  -4 -11   6       56.25       43.73      7.34 o 
  -3 -11   6       76.92       79.94      6.98 o 
  -2 -11   6       21.64       22.69      8.22 o 
  -1 -11   6       21.06       18.47      2.73 o 
   0 -11   6      810.67      773.28     50.45 o 
   1 -11   6       47.29       43.97     22.53 o 
   2 -11   6       45.02       34.21     17.17 o 
   3 -11   6       45.33       41.95      6.22 o 
   4 -11   6      135.96      142.29     11.78 o 
   5 -11   6        2.22        2.61      3.60 o 
  -8 -10   6       19.46       18.25     27.81 o 
  -7 -10   6       15.89       10.45      8.48 o 
  -6 -10   6      164.19      156.70     11.05 o 
  -5 -10   6      106.70       96.99     11.62 o 
  -4 -10   6       13.78       12.55      5.06 o 
  -3 -10   6      103.56      103.68      5.54 o 
  -2 -10   6      532.58      568.80     18.28 o 
  -1 -10   6      583.07      584.52     18.46 o 
   0 -10   6       45.91       40.75      4.55 o 
   1 -10   6        7.44        7.33      2.90 o 
   2 -10   6      198.36      166.75     19.63 o 
   3 -10   6      108.37      102.98      8.96 o 
   4 -10   6       24.80       21.95     18.41 o 
   5 -10   6        6.25        6.63      3.93 o 
  -8  -9   6        0.69        1.42      5.43 o 
  -7  -9   6       59.07       52.32      5.64 o 
  -6  -9   6       53.37       61.96     19.79 o 
  -5  -9   6      382.37      358.30     16.01 o 
  -4  -9   6       37.33       33.01      4.45 o 
  -3  -9   6      184.88      188.89     10.39 o 
  -2  -9   6      239.05      258.19      9.91 o 
  -1  -9   6      477.33      470.31     12.88 o 
   0  -9   6      247.26      246.46     10.68 o 
   1  -9   6       86.35       87.44      6.45 o 
   2  -9   6       16.81       13.13      6.32 o 
   3  -9   6       86.27       68.03      8.05 o 
   4  -9   6       33.01       40.47     17.50 o 
   5  -9   6        9.89        6.11      5.94 o 
  -8  -8   6       11.16        9.77      8.55 o 
  -7  -8   6       52.83       56.00      6.55 o 
  -6  -8   6       52.46       51.95      7.18 o 
  -5  -8   6      166.91      164.10      7.87 o 
  -4  -8   6      183.30      178.10      8.04 o 
  -3  -8   6       14.24       11.42      4.42 o 
  -2  -8   6       27.15       29.65      4.34 o 
  -1  -8   6      714.41      715.12     39.87 o 
   0  -8   6        5.09        7.20      2.54 o 
   1  -8   6        0.37        1.37      1.12 o 
   2  -8   6      134.98      135.11      6.45 o 
   3  -8   6      116.33      114.53     10.98 o 
   4  -8   6      161.91      153.34     11.71 o 
   5  -8   6        0.09        1.59      2.78 o 
  -8  -7   6       19.65       17.33     22.37 o 
  -7  -7   6       63.01       50.14      6.82 o 
  -6  -7   6       54.60       50.09     16.81 o 
  -5  -7   6       80.20       76.13      4.14 o 
  -4  -7   6      127.86      120.38      5.28 o 
  -3  -7   6      301.95      312.02     12.09 o 
  -2  -7   6      207.61      209.35      8.15 o 
  -1  -7   6      200.94      185.30     11.00 o 
   0  -7   6       31.92       32.30      2.23 o 
   1  -7   6      103.08      101.64      2.91 o 
   2  -7   6        1.51        1.35      1.55 o 
   3  -7   6       45.33       41.25      4.83 o 
   4  -7   6      650.78      700.58     21.55 o 
   5  -7   6      109.20      115.20     13.90 o 
   6  -7   6       55.63       45.78      9.49 o 
  -8  -6   6       80.08       79.24     18.90 o 
  -7  -6   6       96.30       82.07      6.85 o 
  -6  -6   6        9.00        9.85      5.02 o 
  -5  -6   6      105.23      112.93      5.17 o 
  -4  -6   6      191.84      185.56      6.73 o 
  -3  -6   6      140.03      136.00      6.42 o 
  -2  -6   6       95.52       99.69      5.12 o 
  -1  -6   6      173.20      189.14      5.78 o 
   0  -6   6       96.06       96.52      2.96 o 
   1  -6   6       87.86       87.01      3.25 o 
   2  -6   6      323.22      312.82     11.34 o 
   3  -6   6       28.05       27.34      5.28 o 
   4  -6   6       21.09       20.10      7.42 o 
   5  -6   6       94.61       91.21     28.93 o 
   6  -6   6      110.05      104.59     28.05 o 
  -9  -5   6       64.08       52.63     23.27 o 
  -8  -5   6       47.89       55.91      9.51 o 
  -7  -5   6      128.01      115.07     11.07 o 
  -6  -5   6       65.97       62.71      5.19 o 
  -5  -5   6      243.27      233.49      8.81 o 
  -4  -5   6      151.04      148.35      7.09 o 
  -3  -5   6      150.16      148.37      7.12 o 
  -2  -5   6      109.83      118.06      7.66 o 
  -1  -5   6       79.14       77.37      3.74 o 
   0  -5   6      150.31      146.14      5.06 o 
   1  -5   6      613.02      596.71     11.60 o 
   2  -5   6        7.50        6.30      3.67 o 
   3  -5   6        2.46        3.86      2.17 o 
   4  -5   6      127.34      129.44      7.28 o 
   5  -5   6       26.06       29.86     15.06 o 
   6  -5   6       39.49       33.99      7.63 o 
  -9  -4   6       24.90       16.60     28.22 o 
  -8  -4   6      207.53      219.64     14.32 o 
  -7  -4   6       45.71       51.51      8.34 o 
  -6  -4   6       32.81       33.40      7.44 o 
  -5  -4   6      164.78      165.36      6.97 o 
  -4  -4   6      145.47      147.16      6.15 o 
  -3  -4   6       54.62       55.46      3.95 o 
  -2  -4   6      195.69      189.32      5.61 o 
  -1  -4   6      236.10      225.18      5.80 o 
   0  -4   6      179.54      186.78      5.41 o 
   1  -4   6      141.51      133.89      4.12 o 
   2  -4   6        1.30        0.89      0.89 o 
   3  -4   6      105.23      101.68      6.92 o 
   4  -4   6       53.32       49.75      5.30 o 
   5  -4   6       14.95        9.51     10.08 o 
   6  -4   6       43.42       48.14      8.71 o 
  -9  -3   6        1.48        1.40      3.88 o 
  -8  -3   6       49.70       52.85      9.95 o 
  -7  -3   6       57.85       61.97      7.23 o 
  -6  -3   6       87.24       85.57      5.70 o 
  -5  -3   6      193.83      181.83      6.42 o 
  -4  -3   6       41.80       42.83      3.98 o 
  -3  -3   6      152.31      156.85      6.78 o 
  -2  -3   6       56.15       56.03      2.86 o 
  -1  -3   6      191.31      190.03      4.47 o 
   0  -3   6     1150.62     1213.04     19.70 o 
   1  -3   6     1091.76     1059.09     56.75 o 
   2  -3   6       50.56       48.09      2.09 o 
   3  -3   6       16.51       16.10      8.36 o 
   4  -3   6       71.61       64.68      9.27 o 
   5  -3   6        8.49        8.59      6.38 o 
   6  -3   6        0.36        1.59      3.92 o 
  -9  -2   6        0.36        0.47      3.06 o 
  -8  -2   6      157.15      163.29     11.73 o 
  -7  -2   6       20.35       20.46     11.43 o 
  -6  -2   6       42.61       36.30      2.63 o 
  -5  -2   6      612.51      590.22     13.02 o 
  -4  -2   6      459.43      448.51     21.50 o 
  -3  -2   6       32.67       36.40      4.68 o 
  -2  -2   6      422.32      448.82     12.38 o 
  -1  -2   6      244.52      256.03      7.61 o 
   0  -2   6      161.71      158.97      7.15 o 
   1  -2   6      273.73      284.27      9.95 o 
   2  -2   6      484.36      495.55     12.82 o 
   3  -2   6      110.99      101.53      7.53 o 
   4  -2   6      189.32      182.56     11.91 o 
   5  -2   6       28.65       23.96     18.60 o 
   6  -2   6       62.68       52.54     12.85 o 
  -9  -1   6      164.15      168.03     12.52 o 
  -8  -1   6        0.41        1.84      3.92 o 
  -7  -1   6       44.45       49.46      7.32 o 
  -6  -1   6       15.87       16.03      5.31 o 
  -5  -1   6      708.91      684.78     27.23 o 
  -4  -1   6      327.85      329.49     11.94 o 
  -3  -1   6      148.56      150.99      6.17 o 
  -2  -1   6       26.55       37.60      5.91 o 
  -1  -1   6      252.12      282.35      8.09 o 
   0  -1   6        0.81        1.79      2.43 o 
   1  -1   6      110.92      108.70      5.43 o 
   2  -1   6       86.54       73.30      5.17 o 
   3  -1   6      269.77      294.32     13.09 o 
   4  -1   6      476.77      467.49     50.03 o 
   5  -1   6      115.51      107.63      9.56 o 
   6  -1   6        0.94       -0.14      4.12 o 
  -9   0   6       96.27      103.33     11.10 o 
  -8   0   6       44.62       59.76      9.36 o 
  -7   0   6       28.32       28.84      9.68 o 
  -6   0   6      414.10      419.36     12.13 o 
  -5   0   6      279.36      284.82      9.11 o 
  -4   0   6      137.07      136.35      6.09 o 
  -3   0   6       41.92       60.06      5.90 o 
  -2   0   6      937.81     1022.48     21.29 o 
  -1   0   6      733.17      826.70     17.32 o 
   1   0   6      148.67      145.32      7.90 o 
   2   0   6      720.33      758.97     22.93 o 
   3   0   6       39.22       41.29      6.30 o 
   4   0   6      174.85      159.57     14.25 o 
   5   0   6        4.48        2.40      2.24 o 
   6   0   6       21.84       14.78     12.15 o 
  -9   1   6      164.71      171.53     10.88 o 
  -8   1   6        0.34        1.18      2.79 o 
  -7   1   6       45.38       53.47      8.06 o 
  -6   1   6       18.78       20.18      3.30 o 
  -5   1   6      695.30      730.51     13.95 o 
  -4   1   6      332.03      343.97     10.45 o 
  -3   1   6      146.83      146.12      5.71 o 
  -2   1   6       28.05       36.26      2.00 o 
  -1   1   6      252.40      271.81      7.95 o 
   0   1   6        0.58        1.40      2.28 o 
   1   1   6      108.86      112.29      9.31 o 
   2   1   6       86.93       65.76      7.84 o 
   3   1   6      268.55      286.82     16.16 o 
   4   1   6      485.60      466.23     28.20 o 
   5   1   6      118.09      107.35     12.79 o 
   6   1   6        0.81        0.78      2.92 o 
  -9   2   6        0.30       -0.64      3.63 o 
  -8   2   6      161.22      171.72     11.53 o 
  -7   2   6       22.65       20.25     15.02 o 
  -6   2   6       42.66       42.22      8.47 o 
  -5   2   6      599.83      639.42     23.48 o 
  -4   2   6      466.55      481.53     14.71 o 
  -3   2   6       32.53       41.18      4.94 o 
  -2   2   6      426.05      456.86      9.44 o 
  -1   2   6      233.48      245.65      5.53 o 
   0   2   6      157.26      154.29     10.21 o 
   1   2   6      270.50      278.47     15.57 o 
   2   2   6      492.64      531.53     21.80 o 
   3   2   6      105.35       96.36      3.96 o 
   4   2   6      189.07      192.25     11.91 o 
   5   2   6       28.39       27.86     14.88 o 
   6   2   6       64.14       60.28      5.36 o 
  -9   3   6        1.61        1.07      1.89 o 
  -8   3   6       48.51       46.55      7.59 o 
  -7   3   6       56.81       54.15      8.81 o 
  -6   3   6       81.13       84.30      8.70 o 
  -5   3   6      189.29      198.62     10.69 o 
  -4   3   6       43.14       42.91      6.14 o 
  -3   3   6      160.40      163.82      5.99 o 
  -2   3   6       56.87       57.18      3.16 o 
  -1   3   6      191.46      188.98      4.87 o 
   0   3   6     1153.24     1195.61     18.74 o 
   1   3   6     1104.73     1241.38     41.78 o 
   2   3   6       49.44       47.11      2.25 o 
   3   3   6       15.85       14.31      1.65 o 
   4   3   6       67.49       69.93      7.45 o 
   5   3   6        7.87        7.80      5.71 o 
   6   3   6        0.29        0.64      1.65 o 
  -9   4   6       24.52       16.00     13.26 o 
  -8   4   6      203.26      229.46     13.74 o 
  -7   4   6       45.33       51.57      8.95 o 
  -6   4   6       32.66       35.13     18.32 o 
  -5   4   6      163.72      164.39      7.43 o 
  -4   4   6      151.17      160.49      6.64 o 
  -3   4   6       55.67       59.29      3.58 o 
  -2   4   6      199.34      200.10      5.55 o 
  -1   4   6      235.15      224.52      5.36 o 
   0   4   6      172.98      182.27      4.05 o 
   1   4   6      143.51      142.53      1.78 o 
   2   4   6        1.32        0.91      0.61 o 
   3   4   6      107.81      107.45      5.47 o 
   4   4   6       53.28       53.13      8.29 o 
   5   4   6       14.10        9.80      8.72 o 
   6   4   6       45.11       36.93      7.24 o 
  -9   5   6       62.13       61.26      6.03 o 
  -8   5   6       46.36       43.25      5.09 o 
  -7   5   6      132.42      137.50      8.19 o 
  -6   5   6       71.19       69.28      5.85 o 
  -5   5   6      248.13      246.43      9.60 o 
  -4   5   6      150.16      150.00      7.02 o 
  -3   5   6      146.94      140.14      5.23 o 
  -2   5   6      104.16      106.28      4.34 o 
  -1   5   6       78.94       86.90      2.82 o 
   0   5   6      151.31      150.22      4.23 o 
   1   5   6      615.71      620.93     10.00 o 
   2   5   6        7.36        5.59      2.68 o 
   3   5   6        3.06        2.12      1.88 o 
   4   5   6      128.82      134.12     13.90 o 
   5   5   6       26.07       28.50      3.97 o 
   6   5   6       38.88       35.17      6.95 o 
  -8   6   6       80.93       88.64      6.52 o 
  -7   6   6       96.61       93.62      8.01 o 
  -6   6   6        9.06        7.03      3.12 o 
  -5   6   6      107.15      113.99      6.01 o 
  -4   6   6      192.80      188.12      7.01 o 
  -3   6   6      137.42      136.47      5.71 o 
  -2   6   6       97.65       97.70      6.29 o 
  -1   6   6      166.99      177.53      6.23 o 
   0   6   6      100.65      104.84      4.05 o 
   1   6   6       86.98       87.07      2.55 o 
   2   6   6      321.92      327.12      9.79 o 
   3   6   6       28.98       34.30      2.76 o 
   4   6   6       21.16       17.97     11.68 o 
   5   6   6       92.47       99.65      9.21 o 
   6   6   6      114.21      116.84      9.91 o 
  -8   7   6       18.93       21.18     13.24 o 
  -7   7   6       61.00       56.09      5.32 o 
  -6   7   6       49.40       49.04      7.02 o 
  -5   7   6       81.00       78.96      5.08 o 
  -4   7   6      126.40      124.06      5.58 o 
  -3   7   6      305.87      321.78      8.45 o 
  -2   7   6      210.06      223.75      7.52 o 
  -1   7   6      201.40      204.86      8.06 o 
   0   7   6       35.42       40.73      3.43 o 
   1   7   6      105.42      112.25      4.27 o 
   2   7   6        1.24        0.63      0.97 o 
   3   7   6       46.37       46.65      3.11 o 
   4   7   6      650.62      707.64     35.96 o 
   5   7   6      107.10      102.35     11.62 o 
   6   7   6       55.45       47.51      7.73 o 
  -8   8   6        9.34       10.92      5.69 o 
  -7   8   6       50.35       55.02      5.61 o 
  -6   8   6       52.20       49.70      6.17 o 
  -5   8   6      170.31      180.20      8.75 o 
  -4   8   6      181.73      198.52      9.09 o 
  -3   8   6       13.40       14.32      4.90 o 
  -2   8   6       28.32       27.58      3.88 o 
  -1   8   6      724.88      759.95     12.81 o 
   0   8   6        5.50        8.49      2.00 o 
   1   8   6        0.47        1.20      0.82 o 
   2   8   6      137.13      140.25      5.88 o 
   3   8   6      121.42      129.51      6.84 o 
   4   8   6      162.05      154.57     17.60 o 
   5   8   6        0.05        0.42      6.30 o 
  -8   9   6        0.80        1.15      2.09 o 
  -7   9   6       60.64       58.24     10.39 o 
  -6   9   6       53.83       64.81     10.19 o 
  -5   9   6      378.56      390.50     17.67 o 
  -4   9   6       36.64       40.47      7.63 o 
  -3   9   6      193.21      193.12      8.83 o 
  -2   9   6      230.28      237.94      7.21 o 
  -1   9   6      477.88      491.72     11.74 o 
   0   9   6      238.06      261.93      8.81 o 
   1   9   6       86.07       91.71      4.61 o 
   2   9   6       17.24       11.01      5.61 o 
   3   9   6       89.27       73.23      4.05 o 
   4   9   6       31.79       27.77     32.58 o 
   5   9   6       10.76        8.19     10.18 o 
  -8  10   6       20.13       16.99     13.57 o 
  -7  10   6       15.12       12.63      5.86 o 
  -6  10   6      164.57      167.53      8.86 o 
  -5  10   6      105.04      104.60      6.20 o 
  -4  10   6       15.21       15.92      5.67 o 
  -3  10   6      101.50      107.08      5.61 o 
  -2  10   6      539.66      589.66     16.67 o 
  -1  10   6      584.32      612.44     17.37 o 
   0  10   6       45.54       45.49      4.14 o 
   1  10   6        6.95        6.47      3.29 o 
   2  10   6      201.17      197.61      9.41 o 
   3  10   6      105.82      109.00      6.53 o 
   4  10   6       24.80       22.19     23.26 o 
   5  10   6        6.79        7.92      9.53 o 
  -7  11   6       21.35       18.19      9.37 o 
  -6  11   6       87.18       92.53      9.79 o 
  -5  11   6      169.24      168.40      7.04 o 
  -4  11   6       55.52       50.17      6.92 o 
  -3  11   6       83.09       89.30      5.62 o 
  -2  11   6       21.06       20.37      5.67 o 
  -1  11   6       20.95       20.97      7.34 o 
   0  11   6      822.84      849.46     26.49 o 
   1  11   6       50.79       52.42      4.08 o 
   2  11   6       46.48       47.87      3.98 o 
   3  11   6       43.63       39.20      3.68 o 
   4  11   6      132.28      135.52     37.63 o 
   5  11   6        2.65        1.46      7.62 o 
  -7  12   6       47.10       39.73     12.50 o 
  -6  12   6       11.75       11.32      5.14 o 
  -5  12   6       56.58       52.98     16.34 o 
  -4  12   6       30.28       32.77      5.24 o 
  -3  12   6      186.04      197.68     10.09 o 
  -2  12   6       21.62       22.87      7.03 o 
  -1  12   6      220.43      227.94     10.74 o 
   0  12   6      235.88      226.64      9.52 o 
   1  12   6      173.26      157.00      8.41 o 
   2  12   6      192.00      185.68      7.10 o 
   3  12   6       41.37       43.97      4.07 o 
   4  12   6       32.93       33.27     25.38 o 
  -7  13   6       37.85       32.17     16.70 o 
  -6  13   6       76.22       88.64      5.82 o 
  -5  13   6        3.53        4.34      1.99 o 
  -4  13   6      139.79      133.44      6.44 o 
  -3  13   6      157.52      162.06      7.00 o 
  -2  13   6      271.98      277.02     12.73 o 
  -1  13   6      154.30      164.15      8.96 o 
   0  13   6      119.72      130.32      8.11 o 
   1  13   6       11.08        6.20      4.14 o 
   2  13   6        6.31        3.61      1.99 o 
   3  13   6       14.05       11.38      8.65 o 
   4  13   6      171.66      168.24     17.13 o 
  -7  14   6       49.26       45.46      6.88 o 
  -6  14   6        8.52        6.66      4.37 o 
  -5  14   6      165.33      159.93      8.25 o 
  -4  14   6      314.62      316.57     12.79 o 
  -3  14   6      285.97      310.53     10.20 o 
  -2  14   6       96.09      100.24      7.56 o 
  -1  14   6      195.55      203.30      7.63 o 
   0  14   6       22.91       17.08      9.24 o 
   1  14   6       32.33       34.64      4.91 o 
   2  14   6       32.88       30.44      4.96 o 
   3  14   6       99.19      102.53      8.12 o 
  -6  15   6       75.59       80.04      5.58 o 
  -5  15   6       73.88       69.85      5.47 o 
  -4  15   6        0.43        1.92      1.61 o 
  -3  15   6      286.21      305.49     12.97 o 
  -2  15   6       73.97       75.21      5.76 o 
  -1  15   6       44.47       43.33      5.83 o 
   0  15   6      109.65      111.10      7.87 o 
   1  15   6       49.56       40.34      4.38 o 
   2  15   6       39.35       37.41      4.12 o 
   3  15   6        9.33        5.42      5.19 o 
  -6  16   6       35.30       21.11     12.11 o 
  -5  16   6       19.29       15.86      9.30 o 
  -4  16   6       41.47       44.06      6.51 o 
  -3  16   6       34.15       31.71      6.10 o 
  -2  16   6       35.29       34.70      7.81 o 
  -1  16   6      139.58      146.04      7.88 o 
   0  16   6       28.13       31.68      5.60 o 
   1  16   6        1.54        1.39      1.65 o 
   2  16   6       32.53       32.88      4.07 o 
   3  16   6       35.92       25.49     30.42 o 
  -5  17   6       32.81       26.03     12.16 o 
  -4  17   6        5.24        5.54      3.05 o 
  -3  17   6        7.53        8.37      4.24 o 
  -2  17   6       52.50       49.39      5.34 o 
  -1  17   6       98.82      104.64      6.59 o 
   0  17   6       98.95      105.86      6.69 o 
   1  17   6       23.94       15.81     10.37 o 
   2  17   6       73.10       69.34      7.39 o 
  -4  18   6       26.16       16.61     14.64 o 
  -3  18   6       21.44       19.12      5.31 o 
  -2  18   6       51.98       49.71     10.64 o 
  -1  18   6      152.87      164.26      7.49 o 
   0  18   6       46.21       46.05      5.48 o 
   1  18   6       21.38       12.48      7.29 o 
   2  18   6       26.22       17.90      9.99 o 
  -3  19   6       34.61       22.81     10.15 o 
  -2  19   6        9.55        5.96      6.19 o 
  -1  19   6       21.37       12.31      8.83 o 
   0  19   6       23.10       12.43      7.75 o 
   1  19   6       24.01       26.43      5.01 o 
  -3 -18   7       12.12       12.18      8.34 o 
  -2 -18   7       43.17       46.20      7.59 o 
  -1 -18   7        2.41        3.63      5.48 o 
   0 -18   7       26.30       18.49     17.94 o 
  -4 -17   7       39.67       30.24     30.69 o 
  -3 -17   7       51.79       55.22      7.58 o 
  -2 -17   7       11.85       14.10      9.87 o 
  -1 -17   7       54.71       61.78      8.26 o 
   0 -17   7       21.87       17.20     11.22 o 
   1 -17   7        1.69        2.76      4.83 o 
  -5 -16   7       11.64        6.51      4.66 o 
  -4 -16   7       11.09        7.75      5.57 o 
  -3 -16   7      154.43      163.47     10.75 o 
  -2 -16   7      115.90      112.48     11.96 o 
  -1 -16   7        0.85        2.97      4.83 o 
   0 -16   7      153.19      161.31     12.08 o 
   1 -16   7       15.43        9.87      9.16 o 
   2 -16   7       73.52       85.68     10.49 o 
  -6 -15   7       19.60       12.73     11.32 o 
  -5 -15   7       21.81       17.48     10.99 o 
  -4 -15   7       81.60       77.50     12.89 o 
  -3 -15   7       61.31       57.38      8.72 o 
  -2 -15   7       78.31       85.19      9.23 o 
  -1 -15   7      144.53      152.01     11.99 o 
   0 -15   7       40.53       32.94     19.26 o 
   1 -15   7       31.13       29.25     17.94 o 
   2 -15   7      172.68      175.25     13.29 o 
  -6 -14   7      221.06      222.01     12.83 o 
  -5 -14   7       42.38       43.42      6.94 o 
  -4 -14   7        1.97        1.31      2.28 o 
  -3 -14   7      315.26      298.58     16.14 o 
  -2 -14   7       51.10       51.59      9.68 o 
  -1 -14   7       56.26       56.76     10.03 o 
   0 -14   7      118.02      126.24     11.32 o 
   1 -14   7       16.75       22.15     11.93 o 
   2 -14   7       10.15        7.96      8.69 o 
   3 -14   7       43.50       39.53      9.35 o 
  -6 -13   7       55.02       53.32      9.00 o 
  -5 -13   7        1.54        2.74      2.82 o 
  -4 -13   7       30.53       24.68      9.60 o 
  -3 -13   7      104.13      106.92      7.16 o 
  -2 -13   7      102.01      100.60     11.65 o 
  -1 -13   7      202.10      213.70     12.09 o 
   0 -13   7       23.62       21.05     14.26 o 
   1 -13   7        9.20        7.54      6.38 o 
   2 -13   7        3.64        6.86      3.74 o 
   3 -13   7       60.92       60.21      8.59 o 
  -7 -12   7      104.25       98.94      8.61 o 
  -6 -12   7       11.53       11.98     14.21 o 
  -5 -12   7       72.34       79.57     10.42 o 
  -4 -12   7      143.99      139.03      7.13 o 
  -3 -12   7        7.68       11.08      4.37 o 
  -2 -12   7       60.06       63.39      4.79 o 
  -1 -12   7        7.58        6.61      5.67 o 
   0 -12   7      159.18      169.37     12.12 o 
   1 -12   7       97.21       89.98     10.81 o 
   2 -12   7       44.81       39.65     10.86 o 
   3 -12   7       39.49       25.71     17.89 o 
   4 -12   7       70.01       66.46      8.11 o 
  -7 -11   7      185.60      180.72     11.98 o 
  -6 -11   7        1.91        3.49      3.36 o 
  -5 -11   7      140.26      134.16     10.61 o 
  -4 -11   7      106.09       97.45      7.09 o 
  -3 -11   7       86.38       84.10      6.98 o 
  -2 -11   7        4.47        3.12      1.78 o 
  -1 -11   7       24.03       23.23      3.22 o 
   0 -11   7        7.07        5.00      4.82 o 
   1 -11   7       53.25       49.29     24.53 o 
   2 -11   7       44.92       41.76      6.37 o 
   3 -11   7       67.04       78.23      9.31 o 
   4 -11   7        3.00        3.77      2.59 o 
  -7 -10   7       63.73       58.39      6.40 o 
  -6 -10   7       74.99       67.01     10.03 o 
  -5 -10   7       36.33       32.33     15.13 o 
  -4 -10   7      103.05       97.97      6.20 o 
  -3 -10   7      184.69      190.91      9.09 o 
  -2 -10   7      634.69      674.37     21.87 o 
  -1 -10   7       67.38       67.59      4.47 o 
   0 -10   7       51.44       45.46      3.69 o 
   1 -10   7       45.05       49.70      8.75 o 
   2 -10   7       21.74       19.19     12.12 o 
   3 -10   7      104.37      106.99     12.99 o 
   4 -10   7       97.89       96.37     16.73 o 
  -8  -9   7       84.52       83.40     12.03 o 
  -7  -9   7       42.73       47.36      5.87 o 
  -6  -9   7      115.60      106.11     11.24 o 
  -5  -9   7        9.95        9.99      5.15 o 
  -4  -9   7      278.80      282.56     13.40 o 
  -3  -9   7       82.44       90.95      8.06 o 
  -2  -9   7      262.16      262.73     10.37 o 
  -1  -9   7       78.10       76.10      5.97 o 
   0  -9   7        1.39        1.77      1.74 o 
   1  -9   7       34.16       33.56      3.67 o 
   2  -9   7       43.70       38.02      7.63 o 
   3  -9   7       45.66       65.17     13.57 o 
   4  -9   7        0.57        1.73      5.58 o 
  -8  -8   7       49.51       42.13     47.97 o 
  -7  -8   7        9.56       10.83      7.91 o 
  -6  -8   7      103.62      101.29      8.37 o 
  -5  -8   7       56.52       56.95      4.19 o 
  -4  -8   7       34.97       33.84      4.03 o 
  -3  -8   7      120.20      125.93      6.68 o 
  -2  -8   7      344.23      349.52     11.53 o 
  -1  -8   7       35.18       37.72      4.94 o 
   0  -8   7      357.38      360.08     13.16 o 
   1  -8   7       93.35       91.25      7.11 o 
   2  -8   7       13.38        9.03      3.96 o 
   3  -8   7       29.13       21.92     13.10 o 
   4  -8   7       19.44       12.01     12.12 o 
   5  -8   7       13.28       10.88     16.99 o 
  -8  -7   7       74.47       73.28     10.75 o 
  -7  -7   7      157.64      142.87      9.89 o 
  -6  -7   7       33.75       30.52     13.66 o 
  -5  -7   7      113.90      104.57      6.44 o 
  -4  -7   7        3.40        3.27      2.15 o 
  -3  -7   7       45.24       42.47      4.42 o 
  -2  -7   7       46.50       53.90      5.14 o 
  -1  -7   7       73.87       69.52      4.56 o 
   0  -7   7       67.56       65.28      4.40 o 
   1  -7   7       30.83       27.16      3.64 o 
   2  -7   7      228.45      212.27     11.78 o 
   3  -7   7      124.81      131.44     10.23 o 
   4  -7   7      263.75      276.45     16.21 o 
   5  -7   7       35.68       27.23     17.29 o 
  -8  -6   7       15.12       13.02     20.06 o 
  -7  -6   7      169.98      156.49      9.96 o 
  -6  -6   7      150.60      145.61      9.93 o 
  -5  -6   7      211.29      195.56      9.57 o 
  -4  -6   7       92.65       89.77      5.92 o 
  -3  -6   7        2.87        3.11      1.94 o 
  -2  -6   7      128.72      127.01      6.46 o 
  -1  -6   7       50.67       49.43      2.86 o 
   0  -6   7        1.28        2.14      1.87 o 
   1  -6   7      173.11      163.26      7.11 o 
   2  -6   7       10.74       11.60      4.63 o 
   3  -6   7       64.25       63.35      5.55 o 
   4  -6   7        2.67        1.71      3.27 o 
   5  -6   7       98.51      111.47     14.27 o 
  -8  -5   7        5.30        3.79      6.04 o 
  -7  -5   7       31.11       26.12     29.52 o 
  -6  -5   7       10.88       11.09      7.48 o 
  -5  -5   7       22.49       24.47      3.78 o 
  -4  -5   7      156.40      145.16      6.63 o 
  -3  -5   7      103.93       99.44      6.19 o 
  -2  -5   7      158.58      150.55      5.49 o 
  -1  -5   7      595.08      578.97     25.45 o 
   0  -5   7       10.01        7.76      1.34 o 
   1  -5   7      379.57      383.51     13.64 o 
   2  -5   7       49.69       53.28      5.35 o 
   3  -5   7       71.40       74.20      6.12 o 
   4  -5   7       15.88       12.70      5.50 o 
   5  -5   7      208.16      219.75     18.47 o 
  -8  -4   7       53.37       42.53     11.63 o 
  -7  -4   7       88.24       90.55     12.78 o 
  -6  -4   7       66.33       64.57      6.29 o 
  -5  -4   7      430.08      434.27     15.40 o 
  -4  -4   7      231.64      244.50      9.51 o 
  -3  -4   7       91.00       89.67      5.70 o 
  -2  -4   7      143.01      144.28      7.53 o 
  -1  -4   7       12.19       10.38      3.56 o 
   0  -4   7      181.29      180.85      7.34 o 
   1  -4   7      208.00      204.56      9.12 o 
   2  -4   7       35.48       33.80      4.31 o 
   3  -4   7        2.08        1.84      1.83 o 
   4  -4   7        6.07        6.07      5.12 o 
   5  -4   7        0.77        3.90      4.37 o 
  -8  -3   7       40.47       36.10      9.01 o 
  -7  -3   7       87.68       87.85     10.08 o 
  -6  -3   7        7.78        5.77      3.37 o 
  -5  -3   7      203.46      204.73      7.28 o 
  -4  -3   7      346.57      328.74     12.65 o 
  -3  -3   7       86.94       86.47      5.86 o 
  -2  -3   7      260.34      264.26      7.63 o 
  -1  -3   7       65.30       68.21      2.81 o 
   0  -3   7      309.25      301.52     10.07 o 
   1  -3   7      281.38      274.69     12.17 o 
   2  -3   7      241.23      241.93     10.06 o 
   3  -3   7        2.61        2.27      2.92 o 
   4  -3   7        8.78       10.74      9.20 o 
   5  -3   7       45.12       26.11     17.08 o 
  -8  -2   7        1.63        2.01      3.51 o 
  -7  -2   7       47.69       50.61      7.70 o 
  -6  -2   7       62.21       60.42      4.93 o 
  -5  -2   7      141.37      136.51      6.13 o 
  -4  -2   7      234.85      238.83      9.98 o 
  -3  -2   7      247.35      275.93     10.58 o 
  -2  -2   7      480.76      508.72     22.33 o 
  -1  -2   7        9.86       11.08      1.11 o 
   0  -2   7       59.39       55.38      4.61 o 
   1  -2   7       88.24       90.06      6.36 o 
   2  -2   7       42.51       44.83      7.18 o 
   3  -2   7       19.02       20.73      9.84 o 
   4  -2   7      165.94      166.21     13.87 o 
   5  -2   7       20.77       11.45     10.67 o 
  -9  -1   7       16.72        7.48     11.12 o 
  -8  -1   7      260.97      267.58     13.77 o 
  -7  -1   7      119.58      102.29     12.77 o 
  -6  -1   7      121.29      117.24      7.37 o 
  -5  -1   7      285.70      292.24     10.38 o 
  -4  -1   7      217.49      221.64      8.53 o 
  -3  -1   7        3.97        6.77      2.64 o 
  -2  -1   7      232.95      246.66      7.83 o 
  -1  -1   7      111.33      104.05      2.71 o 
   0  -1   7       44.33       42.78      6.85 o 
   1  -1   7      253.54      238.37     13.17 o 
   2  -1   7      321.39      329.05     14.77 o 
   3  -1   7       37.76       31.80     16.44 o 
   4  -1   7       40.80       34.56      7.33 o 
   5  -1   7        5.14        6.07      6.73 o 
  -9   0   7       72.85       77.42      8.38 o 
  -8   0   7       31.02       27.11     16.90 o 
  -7   0   7       14.83       20.53     17.02 o 
  -6   0   7      561.04      599.25     18.43 o 
  -5   0   7      155.03      154.75      7.43 o 
  -4   0   7       22.43       20.94      5.42 o 
  -3   0   7       45.18       50.82      5.76 o 
  -2   0   7       58.03       60.72      2.68 o 
  -1   0   7      106.52      116.81      1.56 o 
   0   0   7      112.79      131.02      9.90 o 
   1   0   7      422.86      403.89     16.97 o 
   2   0   7      127.91      136.31      9.23 o 
   3   0   7      135.19      114.94     11.32 o 
   4   0   7       34.53       24.54     14.25 o 
   5   0   7        0.11        1.08      3.18 o 
  -9   1   7       16.22        7.90     10.13 o 
  -8   1   7      261.88      283.43     13.84 o 
  -7   1   7      121.78      119.33      9.49 o 
  -6   1   7      122.07      108.66      7.33 o 
  -5   1   7      293.68      295.29     10.60 o 
  -4   1   7      213.18      219.21      8.40 o 
  -3   1   7        4.25        6.69      2.86 o 
  -2   1   7      225.58      241.16      5.67 o 
  -1   1   7      104.88      102.08      1.88 o 
   0   1   7       44.51       49.92     11.62 o 
   1   1   7      251.58      246.62     16.41 o 
   2   1   7      323.61      316.81     13.95 o 
   3   1   7       40.13       38.32     16.65 o 
   4   1   7       40.73       31.34     17.24 o 
   5   1   7        5.46        6.82      7.02 o 
  -8   2   7        1.79        1.42      4.17 o 
  -7   2   7       49.33       49.71      7.99 o 
  -6   2   7       64.37       65.01      8.57 o 
  -5   2   7      143.53      150.75      9.27 o 
  -4   2   7      231.61      236.40     10.15 o 
  -3   2   7      255.00      289.18      7.45 o 
  -2   2   7      478.72      499.44      9.87 o 
  -1   2   7        9.60        9.40      1.29 o 
   0   2   7       54.62       54.84     25.43 o 
   1   2   7       87.83       94.21      9.67 o 
   2   2   7       43.26       41.68      7.38 o 
   3   2   7       20.38       22.30     10.69 o 
   4   2   7      162.89      171.95     11.98 o 
   5   2   7       20.50       14.34     10.35 o 
  -8   3   7       44.28       37.93      9.71 o 
  -7   3   7       84.98       92.53      9.95 o 
  -6   3   7        7.88        8.17      4.45 o 
  -5   3   7      194.43      203.18     10.30 o 
  -4   3   7      343.61      334.70     11.70 o 
  -3   3   7       87.26       87.87      5.46 o 
  -2   3   7      268.96      280.14      6.41 o 
  -1   3   7       70.68       70.43      2.57 o 
   0   3   7      315.41      322.69     15.80 o 
   1   3   7      280.10      274.11     19.86 o 
   2   3   7      243.94      253.91     23.68 o 
   3   3   7        2.14        2.97      4.89 o 
   4   3   7        8.74       12.53      7.84 o 
   5   3   7       43.16       35.98     12.36 o 
  -8   4   7       54.29       49.82      5.10 o 
  -7   4   7       85.62       81.99      7.25 o 
  -6   4   7       71.47       70.66      6.52 o 
  -5   4   7      432.88      445.99     23.68 o 
  -4   4   7      231.41      260.39     10.60 o 
  -3   4   7       89.00       81.77      8.46 o 
  -2   4   7      145.73      138.54      7.19 o 
  -1   4   7       11.93        8.45      2.72 o 
   0   4   7      178.19      159.08      5.76 o 
   1   4   7      199.71      203.18     15.82 o 
   2   4   7       35.38       32.88     20.97 o 
   3   4   7        2.58        1.68      3.82 o 
   4   4   7        5.25        4.96      5.17 o 
   5   4   7        0.61        2.60      2.35 o 
  -8   5   7        6.64        7.20      3.64 o 
  -7   5   7       29.53       25.51     12.89 o 
  -6   5   7       11.04       10.84      5.89 o 
  -5   5   7       23.90       24.10      9.45 o 
  -4   5   7      165.07      147.65      6.32 o 
  -3   5   7      105.34      103.29      5.28 o 
  -2   5   7      158.69      156.12      6.01 o 
  -1   5   7      582.63      583.31     27.08 o 
   0   5   7       10.01        8.53      1.02 o 
   1   5   7      382.30      347.92     27.79 o 
   2   5   7       51.39       55.92      9.65 o 
   3   5   7       72.39       88.77     40.78 o 
   4   5   7       16.09       13.93      9.70 o 
   5   5   7      203.40      214.97     13.53 o 
  -8   6   7       15.38       13.35     10.64 o 
  -7   6   7      170.09      172.02      9.94 o 
  -6   6   7      144.28      147.47      7.00 o 
  -5   6   7      210.15      213.79      9.93 o 
  -4   6   7       95.65       95.69      5.18 o 
  -3   6   7        2.41        2.65      1.79 o 
  -2   6   7      123.06      121.71      5.39 o 
  -1   6   7       50.94       51.97      2.58 o 
   0   6   7        1.90        1.38      0.88 o 
   1   6   7      175.82      164.80      6.44 o 
   2   6   7       10.85       11.26      8.11 o 
   3   6   7       62.38       67.58     12.30 o 
   4   6   7        3.30        3.19      7.93 o 
   5   6   7      100.30      111.66     10.85 o 
  -8   7   7       74.47       72.96      6.13 o 
  -7   7   7      158.08      156.61      9.03 o 
  -6   7   7       33.30       31.43      4.93 o 
  -5   7   7      107.74      114.70      8.37 o 
  -4   7   7        2.35        3.14      1.87 o 
  -3   7   7       46.22       47.99      4.96 o 
  -2   7   7       45.12       41.61      3.85 o 
  -1   7   7       77.51       73.45      3.42 o 
   0   7   7       69.17       72.38      3.14 o 
   1   7   7       30.56       29.22      3.76 o 
   2   7   7      221.58      213.53     22.48 o 
   3   7   7      121.29      137.93     14.17 o 
   4   7   7      264.71      265.51     26.67 o 
   5   7   7       35.99       29.11     15.97 o 
  -8   8   7       48.91       55.19      6.72 o 
  -7   8   7        8.67       10.28      4.42 o 
  -6   8   7      106.49      109.32      9.07 o 
  -5   8   7       57.00       60.90      5.57 o 
  -4   8   7       34.43       37.14      9.98 o 
  -3   8   7      118.33      116.55      6.34 o 
  -2   8   7      337.42      336.30     10.06 o 
  -1   8   7       35.34       38.12      3.08 o 
   0   8   7      356.52      391.41     10.27 o 
   1   8   7       95.47      101.66      6.51 o 
   2   8   7       13.57       12.64     10.99 o 
   3   8   7       29.54       19.33     21.06 o 
   4   8   7       19.67        9.33     11.02 o 
   5   8   7       13.44        7.94      9.43 o 
  -8   9   7       86.71       85.83      7.55 o 
  -7   9   7       42.67       54.27      8.87 o 
  -6   9   7      116.26      104.30      7.00 o 
  -5   9   7        8.69        9.67      5.31 o 
  -4   9   7      281.26      297.91     13.64 o 
  -3   9   7       82.29       83.14      5.36 o 
  -2   9   7      258.08      259.85      8.79 o 
  -1   9   7       72.10       70.58      5.78 o 
   0   9   7        1.68        2.08      1.69 o 
   1   9   7       32.70       29.09      2.51 o 
   2   9   7       43.87       34.49     18.27 o 
   3   9   7       43.90       66.30     40.82 o 
   4   9   7        0.57        2.26      5.21 o 
  -7  10   7       61.12       62.71      6.50 o 
  -6  10   7       75.28       76.56      7.16 o 
  -5  10   7       36.65       34.66     11.85 o 
  -4  10   7      101.86      100.12      8.40 o 
  -3  10   7      193.08      206.66      9.12 o 
  -2  10   7      634.62      688.70     17.44 o 
  -1  10   7       67.63       71.42      4.97 o 
   0  10   7       48.04       42.24      3.69 o 
   1  10   7       43.99       44.72      3.38 o 
   2  10   7       21.80       18.62     10.90 o 
   3  10   7      105.22      129.21     15.63 o 
   4  10   7       97.17       99.69     14.36 o 
  -7  11   7      189.60      196.78      9.03 o 
  -6  11   7        1.90        2.10      1.93 o 
  -5  11   7      136.36      138.41      8.16 o 
  -4  11   7      107.16      112.67      6.24 o 
  -3  11   7       87.43       86.52      5.93 o 
  -2  11   7        3.66        2.67      1.78 o 
  -1  11   7       26.94       25.46      8.07 o 
   0  11   7        7.93        5.82      2.99 o 
   1  11   7       52.93       48.84      3.73 o 
   2  11   7       44.52       32.95     31.51 o 
   3  11   7       67.07       92.66     13.92 o 
   4  11   7        3.04        2.31      5.15 o 
  -7  12   7      103.74      107.94      7.51 o 
  -6  12   7       11.32       12.82      7.49 o 
  -5  12   7       74.97       78.55      5.93 o 
  -4  12   7      142.20      141.52      7.67 o 
  -3  12   7        9.04        9.88      4.05 o 
  -2  12   7       61.39       59.34      7.96 o 
  -1  12   7        7.49        6.14      2.58 o 
   0  12   7      154.51      155.17      6.08 o 
   1  12   7       97.69       87.04      5.24 o 
   2  12   7       44.23       33.21     25.26 o 
   3  12   7       40.00       24.56     19.98 o 
   4  12   7       68.80       65.02     31.08 o 
  -6  13   7       55.50       48.44      5.52 o 
  -5  13   7        1.22        1.95      2.62 o 
  -4  13   7       33.72       31.04     12.00 o 
  -3  13   7      104.07      105.18      5.93 o 
  -2  13   7      104.55      105.17      5.67 o 
  -1  13   7      199.29      201.02      7.53 o 
   0  13   7       25.09       18.85      4.19 o 
   1  13   7        8.87        6.70      4.20 o 
   2  13   7        3.20        3.70      6.87 o 
   3  13   7       63.63       42.89     38.60 o 
  -6  14   7      224.65      242.62      9.27 o 
  -5  14   7       41.19       39.87      8.95 o 
  -4  14   7        2.26        3.78      3.02 o 
  -3  14   7      304.57      296.39     11.54 o 
  -2  14   7       49.56       46.05      5.68 o 
  -1  14   7       55.80       50.34      7.26 o 
   0  14   7      118.65      122.55      8.57 o 
   1  14   7       15.55       14.38      9.81 o 
   2  14   7       10.46        8.06      6.30 o 
   3  14   7       41.53       29.14     27.02 o 
  -6  15   7       19.44       14.56     10.21 o 
  -5  15   7       20.37       19.26      9.33 o 
  -4  15   7       86.24       77.89      5.70 o 
  -3  15   7       61.60       65.04      6.62 o 
  -2  15   7       79.53       81.90      8.16 o 
  -1  15   7      142.65      136.31      6.95 o 
   0  15   7       42.18       40.69      4.42 o 
   1  15   7       30.59       25.19     15.77 o 
   2  15   7      170.08      175.69     18.52 o 
  -5  16   7       10.90        7.33      4.49 o 
  -4  16   7       10.91        5.84      4.95 o 
  -3  16   7      152.82      174.23      7.94 o 
  -2  16   7      115.22      122.56      6.65 o 
  -1  16   7        0.79        1.19      2.15 o 
   0  16   7      158.46      161.54      7.58 o 
   1  16   7       13.71        6.61      6.16 o 
   2  16   7       73.17       68.60     45.96 o 
  -4  17   7       39.90       39.16      6.48 o 
  -3  17   7       52.17       54.71      5.52 o 
  -2  17   7       10.89       11.67      5.38 o 
  -1  17   7       51.13       54.44      5.44 o 
   0  17   7       20.96       13.54      9.74 o 
   1  17   7        1.67        0.75      4.06 o 
  -3  18   7       12.72       11.34      7.51 o 
  -2  18   7       43.37       40.93      6.75 o 
  -1  18   7        2.41        3.39      2.43 o 
   0  18   7       26.67       19.97      4.79 o 
  -2 -17   8       24.33       13.32     13.14 o 
  -1 -17   8      100.44       94.57     14.10 o 
  -4 -16   8       28.61       19.01     36.18 o 
  -3 -16   8       17.82       14.14     12.18 o 
  -2 -16   8       56.79       42.57     23.61 o 
  -1 -16   8       93.82       96.30     10.15 o 
   0 -16   8       17.61       14.71     16.21 o 
  -5 -15   8       36.49       21.27     25.09 o 
  -4 -15   8       26.33       22.09     15.27 o 
  -3 -15   8       50.44       49.21      8.20 o 
  -2 -15   8        1.18        3.38      4.16 o 
  -1 -15   8        7.31        6.56      4.95 o 
   0 -15   8      170.01      163.07     12.44 o 
   1 -15   8       45.71       48.78     10.04 o 
  -5 -14   8       79.23       82.63      7.70 o 
  -4 -14   8      190.48      191.56     18.04 o 
  -3 -14   8      159.10      165.59     11.18 o 
  -2 -14   8        3.49        4.01      3.03 o 
  -1 -14   8      100.57      112.96     10.31 o 
   0 -14   8       19.76       17.60     10.61 o 
   1 -14   8       10.74        9.88      5.90 o 
   2 -14   8       15.03        8.95      7.29 o 
  -6 -13   8       73.02       73.41      7.61 o 
  -5 -13   8        7.96        6.39      5.50 o 
  -4 -13   8      226.71      220.56      9.04 o 
  -3 -13   8       16.69       16.18      8.12 o 
  -2 -13   8       28.76       20.96     13.72 o 
  -1 -13   8       11.27        9.76      5.91 o 
   0 -13   8      104.18       99.13      9.97 o 
   1 -13   8       17.18       10.42      9.02 o 
   2 -13   8       20.34       11.00     14.69 o 
  -6 -12   8        2.61        2.58      3.08 o 
  -5 -12   8       75.67       81.23      7.51 o 
  -4 -12   8      112.47      114.72      7.22 o 
  -3 -12   8       28.46       21.81      7.58 o 
  -2 -12   8       48.53       44.79     11.43 o 
  -1 -12   8       79.85       66.76     10.80 o 
   0 -12   8      126.10      125.30     11.22 o 
   1 -12   8        9.05        8.92      6.91 o 
   2 -12   8       14.07       10.44     10.06 o 
   3 -12   8       15.76       15.07     15.56 o 
  -7 -11   8       18.41       12.52     12.08 o 
  -6 -11   8      142.26      137.33      9.41 o 
  -5 -11   8       63.94       61.35      7.50 o 
  -4 -11   8       40.58       35.30      4.25 o 
  -3 -11   8       37.70       28.61     13.65 o 
  -2 -11   8       48.46       46.76      4.72 o 
  -1 -11   8      118.74      117.20      9.81 o 
   0 -11   8      160.01      152.30     12.04 o 
   1 -11   8        8.15        6.62      7.68 o 
   2 -11   8       35.78       23.44     20.55 o 
   3 -11   8        7.32        6.39      6.46 o 
  -7 -10   8        1.98        1.72      4.21 o 
  -6 -10   8       43.06       30.80     19.19 o 
  -5 -10   8        0.45        1.57      2.60 o 
  -4 -10   8       20.32       16.07      7.99 o 
  -3 -10   8       11.20       10.51      4.61 o 
  -2 -10   8      391.53      392.43     10.74 o 
  -1 -10   8      161.75      161.58      6.74 o 
   0 -10   8        9.89       10.11      5.86 o 
   1 -10   8       25.32       21.21     13.79 o 
   2 -10   8      119.50      120.35     10.73 o 
   3 -10   8        2.22        2.15      4.55 o 
  -7  -9   8       42.84       19.99     16.39 o 
  -6  -9   8       34.20       34.10      5.39 o 
  -5  -9   8       52.62       47.56      5.80 o 
  -4  -9   8       40.95       45.19      5.05 o 
  -3  -9   8       77.66       82.03      6.47 o 
  -2  -9   8      141.59      142.03      7.42 o 
  -1  -9   8       75.30       70.56      5.28 o 
   0  -9   8        5.21        6.98      3.65 o 
   1  -9   8        6.37        8.04      5.53 o 
   2  -9   8        3.56        5.84      3.78 o 
   3  -9   8       33.36       21.39     15.57 o 
   4  -9   8       46.10       39.80      9.59 o 
  -7  -8   8       87.74       81.93      7.23 o 
  -6  -8   8       44.42       35.97     15.69 o 
  -5  -8   8       84.75       81.08      6.10 o 
  -4  -8   8       73.23       81.17      6.41 o 
  -3  -8   8       32.66       34.01     10.83 o 
  -2  -8   8      129.58      126.33      8.05 o 
  -1  -8   8      188.38      195.01     10.80 o 
   0  -8   8      106.17      111.91      5.98 o 
   1  -8   8       44.58       48.50      4.96 o 
   2  -8   8      154.92      162.56     12.56 o 
   3  -8   8      384.64      391.29     21.46 o 
   4  -8   8       76.60       63.05      8.49 o 
  -8  -7   8       17.05       16.93     24.26 o 
  -7  -7   8       32.11       35.44     27.67 o 
  -6  -7   8       56.74       54.21      8.22 o 
  -5  -7   8       79.35       64.87      6.07 o 
  -4  -7   8       29.92       27.16     10.55 o 
  -3  -7   8      207.17      212.34     10.30 o 
  -2  -7   8       49.93       51.68      5.85 o 
  -1  -7   8       29.51       29.91      4.54 o 
   0  -7   8      150.17      148.42      9.14 o 
   1  -7   8       28.45       28.87      4.14 o 
   2  -7   8      108.19      116.84     11.16 o 
   3  -7   8      111.20      126.62     15.12 o 
   4  -7   8      145.70      157.13     12.95 o 
  -8  -6   8      129.98      134.37     13.73 o 
  -7  -6   8        1.77        1.98      5.16 o 
  -6  -6   8       64.77       57.97      5.78 o 
  -5  -6   8      142.39      139.96      6.47 o 
  -4  -6   8       90.78       77.73      5.35 o 
  -3  -6   8      159.50      156.97      8.55 o 
  -2  -6   8       17.39       14.14      5.47 o 
  -1  -6   8       55.87       59.26      5.23 o 
   0  -6   8      183.07      180.73      9.70 o 
   1  -6   8       17.78       18.74      3.60 o 
   2  -6   8      234.01      218.03     11.85 o 
   3  -6   8        3.65        2.17      3.75 o 
   4  -6   8       10.69        7.93     11.91 o 
  -8  -5   8       17.94       12.02     16.87 o 
  -7  -5   8        8.04        4.73      5.85 o 
  -6  -5   8       52.85       63.34      9.30 o 
  -5  -5   8       75.52       73.37      6.02 o 
  -4  -5   8      161.58      161.47      8.19 o 
  -3  -5   8      144.24      136.17      7.20 o 
  -2  -5   8       17.57       21.00      7.46 o 
  -1  -5   8        8.78        8.94      4.36 o 
   0  -5   8      365.91      339.59     15.16 o 
   1  -5   8       65.78       68.27      6.52 o 
   2  -5   8       71.40       67.66      6.08 o 
   3  -5   8       52.78       53.74      5.76 o 
   4  -5   8       80.19       90.00     12.55 o 
  -8  -4   8      110.35      111.41     13.30 o 
  -7  -4   8       14.58       12.16     12.21 o 
  -6  -4   8       30.52       30.19      5.63 o 
  -5  -4   8       63.68       68.29      5.41 o 
  -4  -4   8      159.07      161.43      8.25 o 
  -3  -4   8        8.39       10.22      3.81 o 
  -2  -4   8      379.74      376.87     14.15 o 
  -1  -4   8      113.51      117.37      7.16 o 
   0  -4   8       63.73       65.05      6.87 o 
   1  -4   8      138.43      120.63      9.07 o 
   2  -4   8        9.52        6.56      3.44 o 
   3  -4   8        9.22       10.47      7.15 o 
   4  -4   8       26.13       10.24     19.78 o 
  -8  -3   8       11.75       10.55     14.32 o 
  -7  -3   8       54.53       43.87     37.16 o 
  -6  -3   8       10.13        9.23      7.07 o 
  -5  -3   8      182.55      180.07     10.01 o 
  -4  -3   8       84.49       81.12      7.35 o 
  -3  -3   8       21.34       24.47      6.86 o 
  -2  -3   8       47.08       50.34      6.04 o 
  -1  -3   8      266.93      258.09     10.73 o 
   0  -3   8      700.39      714.28     25.99 o 
   1  -3   8      152.38      158.66     10.77 o 
   2  -3   8        5.91        4.77      2.88 o 
   3  -3   8       18.98       20.77     12.82 o 
   4  -3   8       39.89       37.40      6.86 o 
  -8  -2   8      100.73      107.17      9.64 o 
  -7  -2   8       21.85       20.47     11.71 o 
  -6  -2   8       37.76       32.11      4.98 o 
  -5  -2   8      104.86      106.34      6.10 o 
  -4  -2   8      152.87      149.97      9.41 o 
  -3  -2   8       19.20       26.93      8.85 o 
  -2  -2   8       49.64       55.05      5.56 o 
  -1  -2   8      183.70      201.42     10.39 o 
   0  -2   8      140.34      134.08      7.66 o 
   1  -2   8       36.65       29.65      5.22 o 
   2  -2   8      277.17      242.18     12.04 o 
   3  -2   8       76.38       70.02      7.15 o 
   4  -2   8       21.95       16.58     17.46 o 
  -8  -1   8        5.61        5.37      5.75 o 
  -7  -1   8      142.00      158.13     10.87 o 
  -6  -1   8       88.40       78.83      4.15 o 
  -5  -1   8      256.01      254.19     12.67 o 
  -4  -1   8       75.96       73.08      5.96 o 
  -3  -1   8      110.07      112.74      8.23 o 
  -2  -1   8       61.94       58.70      3.35 o 
  -1  -1   8       94.17       87.27      8.46 o 
   0  -1   8       36.25       40.23      6.24 o 
   1  -1   8       28.62       26.00      9.80 o 
   2  -1   8      125.77      114.65      8.72 o 
   3  -1   8      192.70      178.41     13.15 o 
   4  -1   8       58.08       54.34      6.50 o 
   5  -1   8        0.20        1.27      2.09 o 
  -8   0   8       73.52       90.62      9.59 o 
  -7   0   8        1.58        2.12      2.69 o 
  -6   0   8       83.14       81.44      5.96 o 
  -5   0   8      116.21      133.25      8.76 o 
  -4   0   8       50.49       47.51      4.75 o 
  -3   0   8        2.51        6.37      3.15 o 
  -2   0   8      551.92      609.05     19.99 o 
  -1   0   8        1.06        0.60      2.18 o 
   0   0   8       56.58       56.93     10.39 o 
   1   0   8       15.93       19.18     11.16 o 
   2   0   8      326.31      307.58     15.31 o 
   3   0   8       11.28       13.41      6.98 o 
   4   0   8       62.59       39.22     15.64 o 
   5   0   8        0.42        1.71      3.00 o 
  -8   1   8        5.62        5.62      5.84 o 
  -7   1   8      146.28      161.95     11.08 o 
  -6   1   8       93.89       85.76      7.66 o 
  -5   1   8      252.22      239.48     12.09 o 
  -4   1   8       73.25       69.95      6.41 o 
  -3   1   8      103.97       96.42      5.31 o 
  -2   1   8       59.63       56.22      3.22 o 
  -1   1   8       95.76       95.52      7.70 o 
   0   1   8       39.03       42.62      6.61 o 
   1   1   8       26.06       23.08     17.73 o 
   2   1   8      126.05      110.69      9.84 o 
   3   1   8      194.18      195.42     13.25 o 
   4   1   8       60.79       56.51      7.37 o 
   5   1   8        0.26        0.81      1.98 o 
  -8   2   8      103.50      103.48      8.89 o 
  -7   2   8       20.63       20.49     12.72 o 
  -6   2   8       36.89       29.55     14.96 o 
  -5   2   8      103.49      106.95      8.92 o 
  -4   2   8      156.28      158.43      6.72 o 
  -3   2   8       19.05       24.03      3.14 o 
  -2   2   8       50.98       52.90      3.53 o 
  -1   2   8      175.21      179.51     13.88 o 
   0   2   8      139.94      142.21     12.66 o 
   1   2   8       34.87       27.83     26.24 o 
   2   2   8      281.76      263.55     17.89 o 
   3   2   8       74.13       67.45      7.90 o 
   4   2   8       21.87       19.26     15.94 o 
  -8   3   8       11.67        8.65      6.42 o 
  -7   3   8       52.28       50.59     21.91 o 
  -6   3   8        8.49        7.27      4.26 o 
  -5   3   8      180.32      189.21     10.14 o 
  -4   3   8       81.90       88.89      5.53 o 
  -3   3   8       20.96       19.68      6.06 o 
  -2   3   8       45.76       45.51      2.92 o 
  -1   3   8      266.68      273.63     18.93 o 
   0   3   8      704.83      798.58     36.59 o 
   1   3   8      153.30      149.12     15.42 o 
   2   3   8        5.91        6.82      5.26 o 
   3   3   8       19.89       18.28     12.15 o 
   4   3   8       39.05       37.92     14.71 o 
  -8   4   8      108.32      108.86      7.33 o 
  -7   4   8       13.82       12.78      7.26 o 
  -6   4   8       31.04       30.81      4.41 o 
  -5   4   8       61.57       63.36      5.25 o 
  -4   4   8      159.33      174.16      8.35 o 
  -3   4   8        8.46        9.95      4.49 o 
  -2   4   8      384.12      394.22     16.50 o 
  -1   4   8      113.57       99.69      5.67 o 
   0   4   8       62.22       67.50      9.00 o 
   1   4   8      136.32      109.39     12.98 o 
   2   4   8        9.89        7.07      5.73 o 
   3   4   8        9.14       11.45     13.05 o 
   4   4   8       26.51       19.02     12.45 o 
  -8   5   8       17.80       14.09     10.03 o 
  -7   5   8        9.11        6.97      5.61 o 
  -6   5   8       52.49       55.08      6.98 o 
  -5   5   8       76.18       73.94      6.61 o 
  -4   5   8      161.81      170.65      7.93 o 
  -3   5   8      150.74      140.55      6.22 o 
  -2   5   8       19.18       18.76      2.19 o 
  -1   5   8        9.11        7.64      3.99 o 
   0   5   8      366.41      397.20     26.77 o 
   1   5   8       65.11       69.14      8.85 o 
   2   5   8       71.29       68.96     33.59 o 
   3   5   8       53.59       48.20     38.29 o 
   4   5   8       79.98       76.57     12.83 o 
  -8   6   8      132.30      143.97      8.59 o 
  -7   6   8        2.27        4.04      2.26 o 
  -6   6   8       64.48       63.47      6.36 o 
  -5   6   8      144.05      138.82      6.53 o 
  -4   6   8       89.69       89.14      7.19 o 
  -3   6   8      159.13      150.53      7.28 o 
  -2   6   8       16.50       10.72      5.38 o 
  -1   6   8       52.41       55.80      3.99 o 
   0   6   8      185.69      197.04     18.15 o 
   1   6   8       17.88       16.38     17.84 o 
   2   6   8      234.31      228.89     16.58 o 
   3   6   8        3.12        7.22      8.33 o 
   4   6   8       10.39        9.67      7.21 o 
  -8   7   8       16.94       14.01     10.25 o 
  -7   7   8       30.79       28.02     15.39 o 
  -6   7   8       52.41       50.98      6.90 o 
  -5   7   8       79.58       73.21      5.77 o 
  -4   7   8       29.38       30.89      5.05 o 
  -3   7   8      213.38      220.21      9.19 o 
  -2   7   8       52.72       50.52      3.67 o 
  -1   7   8       28.74       26.02      2.21 o 
   0   7   8      152.18      169.22     17.43 o 
   1   7   8       29.40       32.62     27.08 o 
   2   7   8      108.08      110.38     14.35 o 
   3   7   8      111.62      128.57     67.98 o 
   4   7   8      144.53      159.66     18.11 o 
  -7   8   8       86.98       84.57      6.99 o 
  -6   8   8       45.42       39.42      8.12 o 
  -5   8   8       86.91       86.87      5.42 o 
  -4   8   8       70.83       74.08      5.59 o 
  -3   8   8       32.74       31.33      4.74 o 
  -2   8   8      132.70      130.36      6.87 o 
  -1   8   8      185.18      175.43     32.75 o 
   0   8   8      104.95       99.55     10.54 o 
   1   8   8       46.48       53.94      9.44 o 
   2   8   8      160.49      163.66     15.85 o 
   3   8   8      389.58      423.30     24.54 o 
   4   8   8       75.76       46.35     39.87 o 
  -7   9   8       45.64       27.65     17.19 o 
  -6   9   8       36.42       43.69      7.34 o 
  -5   9   8       53.91       50.97      8.19 o 
  -4   9   8       40.03       43.83      4.87 o 
  -3   9   8       76.91       81.29      5.62 o 
  -2   9   8      136.97      147.05      6.14 o 
  -1   9   8       73.93       66.41      3.99 o 
   0   9   8        4.86        5.60      7.05 o 
   1   9   8        7.50        6.25      5.29 o 
   2   9   8        3.53        2.65      3.97 o 
   3   9   8       33.80       26.63     27.37 o 
   4   9   8       43.78       27.13     43.79 o 
  -7  10   8        2.43        1.47      2.06 o 
  -6  10   8       42.56       34.01     11.93 o 
  -5  10   8        0.16        0.84      2.22 o 
  -4  10   8       18.49       16.03      6.87 o 
  -3  10   8       11.15        9.49      3.28 o 
  -2  10   8      399.70      401.42     11.57 o 
  -1  10   8      160.44      164.55      5.76 o 
   0  10   8       10.13        7.01      6.45 o 
   1  10   8       24.83       25.77     12.18 o 
   2  10   8      120.08      108.07     13.57 o 
   3  10   8        1.85       -0.06      5.97 o 
  -7  11   8       18.42       11.16      9.23 o 
  -6  11   8      138.08      134.88      7.74 o 
  -5  11   8       62.29       58.27      5.77 o 
  -4  11   8       39.31       34.69     13.53 o 
  -3  11   8       37.87       34.67      3.87 o 
  -2  11   8       50.28       51.06      4.28 o 
  -1  11   8      119.98      112.61      6.48 o 
   0  11   8      162.99      148.35     20.44 o 
   1  11   8        7.43        9.17      5.45 o 
   2  11   8       35.80       26.10     22.84 o 
   3  11   8        8.16        7.30      8.72 o 
  -6  12   8        2.83        2.24      2.23 o 
  -5  12   8       74.46       83.93      6.94 o 
  -4  12   8      113.61      116.67      6.90 o 
  -3  12   8       28.60       21.18      7.29 o 
  -2  12   8       51.45       56.00      4.72 o 
  -1  12   8       75.21       67.03      6.23 o 
   0  12   8      126.49      124.35     15.80 o 
   1  12   8        9.59        8.68     14.09 o 
   2  12   8       13.63        8.12     11.07 o 
   3  12   8       14.79       14.81     13.30 o 
  -6  13   8       74.52       76.64      7.13 o 
  -5  13   8        7.73        4.42      3.11 o 
  -4  13   8      229.33      236.09      9.29 o 
  -3  13   8       17.31       16.54      8.77 o 
  -2  13   8       28.30       16.71      8.16 o 
  -1  13   8       10.86        8.06      5.24 o 
   0  13   8      102.70      104.34     12.84 o 
   1  13   8       16.15        8.18     11.94 o 
   2  13   8       20.35       13.02     21.01 o 
  -5  14   8       78.34       79.87      5.71 o 
  -4  14   8      185.11      194.48      9.35 o 
  -3  14   8      158.92      168.44      7.23 o 
  -2  14   8        3.96        4.20      3.25 o 
  -1  14   8       99.12      103.13      8.07 o 
   0  14   8       20.23       16.43     28.01 o 
   1  14   8       11.36        6.72      6.25 o 
   2  14   8       15.93       12.13      8.67 o 
  -5  15   8       36.42       21.65     13.31 o 
  -4  15   8       26.22       21.41     10.87 o 
  -3  15   8       54.18       48.90      5.77 o 
  -2  15   8        1.04        1.11      3.11 o 
  -1  15   8        7.07        5.34      5.77 o 
   0  15   8      174.06      165.58     15.98 o 
   1  15   8       45.80       32.04     43.83 o 
  -4  16   8       29.46       35.36      6.93 o 
  -3  16   8       17.89       11.01      9.12 o 
  -2  16   8       55.70       55.72      5.66 o 
  -1  16   8       92.78       97.63     37.10 o 
   0  16   8       17.42       10.26     13.50 o 
  -2  17   8       23.56       13.79     11.10 o 
  -1  17   8       99.73      113.67     14.82 o 
  -3 -15   9       39.22       24.07     19.73 o 
  -2 -15   9       17.59       12.50     11.65 o 
  -4 -14   9       26.34       13.30     25.68 o 
  -3 -14   9       43.27       31.33     20.01 o 
  -2 -14   9       15.71       12.11      7.91 o 
  -1 -14   9       23.45       16.08     16.94 o 
   0 -14   9       76.35       76.37     13.18 o 
  -5 -13   9      102.27      104.41     10.98 o 
  -4 -13   9       73.73       70.44     12.34 o 
  -3 -13   9       31.64       19.42     13.59 o 
  -2 -13   9        9.37        5.58      6.45 o 
  -1 -13   9       13.16        5.06      8.38 o 
   0 -13   9        1.71        0.96      2.59 o 
   1 -13   9       54.63       58.52      9.28 o 
  -5 -12   9        6.90        3.50      4.09 o 
  -4 -12   9       82.69       79.65      5.99 o 
  -3 -12   9       50.86       57.65      9.61 o 
  -2 -12   9        2.29        4.72      2.82 o 
  -1 -12   9       36.40       26.80     23.71 o 
   0 -12   9       52.20       62.50     14.18 o 
   1 -12   9       36.56       35.25      8.61 o 
  -6 -11   9        7.24        5.37      4.17 o 
  -5 -11   9       14.15       14.43      8.59 o 
  -4 -11   9        4.97        4.58      2.95 o 
  -3 -11   9      189.70      181.53      9.06 o 
  -2 -11   9        1.63        3.50      2.95 o 
  -1 -11   9       59.12       58.72     23.86 o 
   0 -11   9       11.32       11.91      9.70 o 
   1 -11   9       13.89        8.72      9.26 o 
   2 -11   9       28.25       19.11     18.97 o 
  -6 -10   9       82.01       79.67      7.58 o 
  -5 -10   9       25.40       16.17     14.58 o 
  -4 -10   9       16.20       12.50      7.48 o 
  -3 -10   9      194.48      196.10     10.03 o 
  -2 -10   9      342.24      327.46     13.95 o 
  -1 -10   9        6.96        7.09      5.01 o 
   0 -10   9        9.67        9.30      9.39 o 
   1 -10   9        5.56        6.75      5.78 o 
   2 -10   9       28.41       18.58     22.74 o 
  -6  -9   9        5.30        3.90      3.17 o 
  -5  -9   9        6.11        2.44      3.94 o 
  -4  -9   9       93.55       90.87     13.82 o 
  -3  -9   9       69.17       67.65      7.18 o 
  -2  -9   9       76.39       80.53      6.44 o 
  -1  -9   9       56.66       57.66      5.41 o 
   0  -9   9        3.83        6.00      4.48 o 
   1  -9   9        7.17        7.51      5.78 o 
   2  -9   9       89.08       91.14     12.65 o 
  -7  -8   9       23.49       16.23     17.26 o 
  -6  -8   9      246.14      244.36     19.90 o 
  -5  -8   9       47.25       43.48      5.53 o 
  -4  -8   9        9.78       10.03      6.38 o 
  -3  -8   9       93.19       99.98      7.70 o 
  -2  -8   9      140.95      143.93      7.67 o 
  -1  -8   9      203.21      201.05     10.85 o 
   0  -8   9      130.00      137.01      8.29 o 
   1  -8   9        0.28        0.77      3.68 o 
   2  -8   9        0.46        4.02      5.11 o 
   3  -8   9        8.25        6.87      5.28 o 
  -7  -7   9       23.30       14.29     15.98 o 
  -6  -7   9       88.00       79.91      9.28 o 
  -5  -7   9      120.39      114.68     11.14 o 
  -4  -7   9       17.58       13.40      4.67 o 
  -3  -7   9       14.57       11.72      5.58 o 
  -2  -7   9       28.16       23.00      8.56 o 
  -1  -7   9        8.29       10.05      4.32 o 
   0  -7   9       12.22        8.25      4.81 o 
   1  -7   9       75.83       68.41     11.39 o 
   2  -7   9      155.56      155.22     17.00 o 
   3  -7   9       63.02       68.65      9.64 o 
  -7  -6   9       53.31       60.33     10.82 o 
  -6  -6   9       76.10       76.51      7.95 o 
  -5  -6   9       29.22       20.14     10.84 o 
  -4  -6   9       30.09       30.29     11.64 o 
  -3  -6   9       58.29       54.31      5.57 o 
  -2  -6   9       58.65       56.85      7.85 o 
  -1  -6   9      100.09       97.25      8.10 o 
   0  -6   9       23.65       17.45     10.08 o 
   1  -6   9       47.85       39.50     10.10 o 
   2  -6   9       26.84       18.67     14.14 o 
   3  -6   9       31.82       22.17     21.64 o 
  -7  -5   9        9.54        5.98      5.04 o 
  -6  -5   9       44.15       39.66      8.37 o 
  -5  -5   9        9.96        5.05      3.95 o 
  -4  -5   9      268.32      277.72     10.04 o 
  -3  -5   9       54.57       51.44      8.04 o 
  -2  -5   9       57.30       57.34      5.82 o 
  -1  -5   9       81.90       76.80      6.96 o 
   0  -5   9       48.00       47.81      6.22 o 
   1  -5   9      125.15      119.52      7.96 o 
   2  -5   9       29.56       27.38      5.91 o 
   3  -5   9        3.46        4.19      4.18 o 
  -7  -4   9       11.85        5.73      7.70 o 
  -6  -4   9       45.49       51.36      8.72 o 
  -5  -4   9       59.85       43.37      5.74 o 
  -4  -4   9      118.67      126.50      6.93 o 
  -3  -4   9       39.25       42.45     13.37 o 
  -2  -4   9       53.26       51.17      7.51 o 
  -1  -4   9       50.15       52.96     10.48 o 
   0  -4   9       90.91       89.80      7.62 o 
   1  -4   9       42.14       35.94     15.61 o 
   2  -4   9       16.13       12.92      8.16 o 
   3  -4   9       66.86       58.64     12.87 o 
  -7  -3   9       70.15       79.53     11.10 o 
  -6  -3   9        1.47        3.01      7.70 o 
  -5  -3   9       24.41       22.29      5.00 o 
  -4  -3   9      193.78      191.17      8.44 o 
  -3  -3   9       13.55       15.67      5.86 o 
  -2  -3   9       29.77       27.14     10.26 o 
  -1  -3   9      143.58      154.70      9.74 o 
   0  -3   9       56.73       47.12      7.81 o 
   1  -3   9       58.01       60.56      6.08 o 
   2  -3   9       24.61       19.76      9.66 o 
   3  -3   9       45.03       32.07      6.47 o 
  -8  -2   9       17.07        9.42     12.97 o 
  -7  -2   9       65.43       69.46     11.38 o 
  -6  -2   9       39.09       35.97      7.28 o 
  -5  -2   9       19.35       18.24      9.01 o 
  -4  -2   9       13.48       15.68      5.62 o 
  -3  -2   9      170.41      179.44     10.64 o 
  -2  -2   9      132.57      136.07      8.70 o 
  -1  -2   9       11.83       13.15      6.34 o 
   0  -2   9       41.73       31.36     13.74 o 
   1  -2   9       16.29       17.47     10.44 o 
   2  -2   9       27.84       18.35     14.40 o 
   3  -2   9      122.86      117.12      9.99 o 
  -8  -1   9       98.17       98.57     10.56 o 
  -7  -1   9       23.74       16.02     15.13 o 
  -6  -1   9      116.64      101.13      8.14 o 
  -5  -1   9       80.60       81.29      6.90 o 
  -4  -1   9      105.90      107.32      8.67 o 
  -3  -1   9       70.19       68.66      4.10 o 
  -2  -1   9       85.67       79.43     14.53 o 
  -1  -1   9       32.00       34.04     12.06 o 
   0  -1   9        0.56        1.37      2.18 o 
   1  -1   9       24.76       20.05     12.35 o 
   2  -1   9      182.12      161.69     13.89 o 
   3  -1   9        0.14        1.94      1.91 o 
   4  -1   9       19.07       10.46     15.10 o 
  -8   0   9        6.39        4.94      3.59 o 
  -7   0   9      238.50      265.59     15.60 o 
  -6   0   9      893.86      907.19     29.85 o 
  -5   0   9       11.00        9.20      4.53 o 
  -4   0   9        1.29        3.49      2.67 o 
  -3   0   9       55.40       67.78      8.68 o 
  -2   0   9       15.73       16.09      7.51 o 
  -1   0   9       49.23       49.65      9.04 o 
   0   0   9       63.44       67.79      6.79 o 
   1   0   9        0.04        1.09      3.17 o 
   2   0   9       76.60       50.45     18.95 o 
   3   0   9        3.04        6.19      7.07 o 
   4   0   9        9.51        4.27      4.84 o 
  -8   1   9       99.38       95.35     10.02 o 
  -7   1   9       24.91       22.60      6.08 o 
  -6   1   9      119.08      113.17      8.83 o 
  -5   1   9       85.82       93.28      5.99 o 
  -4   1   9      105.01       98.74      5.77 o 
  -3   1   9       69.69       74.23      5.99 o 
  -2   1   9       83.12       70.23      6.55 o 
  -1   1   9       30.28       32.49     21.15 o 
   0   1   9        0.57        0.75      3.70 o 
   1   1   9       23.55       17.61     11.55 o 
   2   1   9      182.28      190.39     13.11 o 
   3   1   9        0.07        2.75      4.07 o 
   4   1   9       19.67       15.49     14.98 o 
  -8   2   9       16.91        9.66     12.06 o 
  -7   2   9       65.30       66.96      9.81 o 
  -6   2   9       38.49       33.31      5.91 o 
  -5   2   9       19.06       15.48      2.86 o 
  -4   2   9       14.14       16.04      3.47 o 
  -3   2   9      175.01      179.89     10.64 o 
  -2   2   9      132.79      130.89     14.13 o 
  -1   2   9       12.31       10.99     11.92 o 
   0   2   9       38.83       33.34     23.27 o 
   1   2   9       16.70       15.58     15.23 o 
   2   2   9       27.58       23.95     11.16 o 
   3   2   9      124.21      122.68     10.04 o 
  -7   3   9       68.99       64.94      7.77 o 
  -6   3   9        1.55        2.02      1.78 o 
  -5   3   9       21.97       18.79      4.70 o 
  -4   3   9      193.61      188.89      6.91 o 
  -3   3   9       13.57       11.72      2.25 o 
  -2   3   9       32.35       30.50     18.86 o 
  -1   3   9      146.16      163.10     22.36 o 
   0   3   9       57.50       54.39     21.29 o 
   1   3   9       58.21       58.74      8.55 o 
   2   3   9       24.58       22.07     16.02 o 
   3   3   9       45.34       33.15     15.74 o 
  -7   4   9       13.46        7.39      6.56 o 
  -6   4   9       48.18       46.03      5.00 o 
  -5   4   9       59.82       55.64      5.01 o 
  -4   4   9      115.88      121.11      5.73 o 
  -3   4   9       38.15       41.09      3.15 o 
  -2   4   9       55.06       67.80      8.61 o 
  -1   4   9       51.63       57.86      8.52 o 
   0   4   9       86.57       80.95     10.16 o 
   1   4   9       43.00       36.45      7.48 o 
   2   4   9       15.95       16.58     15.59 o 
   3   4   9       66.85       53.42     10.28 o 
  -7   5   9        9.88        7.38      4.99 o 
  -6   5   9       43.54       44.95      5.09 o 
  -5   5   9        8.86        6.00      4.39 o 
  -4   5   9      274.24      250.28     10.43 o 
  -3   5   9       54.56       47.54      3.53 o 
  -2   5   9       57.04       52.56     31.58 o 
  -1   5   9       79.63       67.93      9.26 o 
   0   5   9       47.59       41.86     31.72 o 
   1   5   9      127.93      139.15     15.80 o 
   2   5   9       30.17       25.85     22.23 o 
   3   5   9        3.12        1.60      7.49 o 
  -7   6   9       53.23       57.59      7.40 o 
  -6   6   9       74.37       73.09      7.56 o 
  -5   6   9       29.03       27.96      5.52 o 
  -4   6   9       31.31       31.37      3.65 o 
  -3   6   9       54.22       47.20      3.99 o 
  -2   6   9       56.99       49.62     30.40 o 
  -1   6   9       99.64      103.02     13.38 o 
   0   6   9       22.30       14.88     20.13 o 
   1   6   9       49.72       46.52     35.88 o 
   2   6   9       27.01       24.28     20.65 o 
   3   6   9       30.27       23.12     25.41 o 
  -7   7   9       22.98       12.74      9.44 o 
  -6   7   9       87.12       85.85      6.00 o 
  -5   7   9      114.73      109.49      6.50 o 
  -4   7   9       18.96       14.94      8.51 o 
  -3   7   9       14.39        9.80      5.59 o 
  -2   7   9       30.63       26.14     20.36 o 
  -1   7   9        7.90        6.10      7.50 o 
   0   7   9       12.57       12.68      9.38 o 
   1   7   9       73.23       76.29     11.60 o 
   2   7   9      152.80      167.31     15.61 o 
   3   7   9       61.96       60.50     11.96 o 
  -7   8   9       24.21       18.49      9.31 o 
  -6   8   9      249.35      262.14     10.94 o 
  -5   8   9       46.98       41.54      6.51 o 
  -4   8   9        9.20        7.96      4.98 o 
  -3   8   9       91.41       93.55      7.08 o 
  -2   8   9      139.13      137.01     12.31 o 
  -1   8   9      201.95      212.85     18.40 o 
   0   8   9      128.03      139.08     14.92 o 
   1   8   9        0.13       -0.24      5.87 o 
   2   8   9        0.47        7.26      8.50 o 
  -6   9   9        5.42        3.95      2.70 o 
  -5   9   9        7.23        5.63      4.14 o 
  -4   9   9       94.38       89.88      5.76 o 
  -3   9   9       68.94       73.60      6.96 o 
  -2   9   9       75.68       78.87     13.71 o 
  -1   9   9       54.64       54.90     35.56 o 
   0   9   9        4.00        4.99      6.12 o 
   1   9   9        6.48        3.71      6.94 o 
   2   9   9       87.36       95.52     13.27 o 
  -6  10   9       81.66       78.11      6.79 o 
  -5  10   9       24.82       18.98     10.21 o 
  -4  10   9       15.92       12.53      5.81 o 
  -3  10   9      201.43      207.39     13.35 o 
  -2  10   9      342.18      392.33     27.62 o 
  -1  10   9        7.45        5.41      6.14 o 
   0  10   9        9.19        7.78      8.07 o 
   1  10   9        5.61        5.56      9.92 o 
   2  10   9       28.30       16.45     23.84 o 
  -6  11   9        7.22        4.16      3.27 o 
  -5  11   9       13.00        9.63      6.37 o 
  -4  11   9        5.19        3.02      2.46 o 
  -3  11   9      189.19      189.88     16.33 o 
  -1  11   9       59.83       58.88     40.68 o 
   0  11   9       11.34        6.74     12.46 o 
   1  11   9       12.97        8.43     11.23 o 
   2  11   9       28.33       19.73     31.58 o 
  -5  12   9        7.16        5.09      3.39 o 
  -4  12   9       80.86       70.67      6.90 o 
  -3  12   9       50.46       45.06     32.15 o 
  -2  12   9        1.96        4.47      7.30 o 
  -1  12   9       37.16       26.03     28.89 o 
   0  12   9       52.63       54.93     40.38 o 
   1  12   9       38.13       29.80     22.66 o 
  -5  13   9      103.38      116.56      7.90 o 
  -4  13   9       76.41       69.30      4.99 o 
  -3  13   9       31.80       24.75     15.85 o 
  -2  13   9       10.00        9.14      7.59 o 
  -1  13   9       11.83        8.71      6.12 o 
   0  13   9        1.78        1.17      5.97 o 
   1  13   9       54.89       55.37     30.07 o 
  -4  14   9       24.92       12.98      7.85 o 
  -3  14   9       40.30       36.41     23.16 o 
  -2  14   9       16.34       10.20     10.48 o 
  -1  14   9       22.91       21.68     19.93 o 
   0  14   9       74.45       69.43     24.49 o 
  -3  15   9       39.44       39.78     20.07 o 
  -2  15   9       16.96       12.53     13.10 o 
  -3 -12  10       72.18       68.96      8.27 o 
  -2 -12  10        0.86        0.94      3.28 o 
  -1 -12  10       21.14       16.72     13.54 o 
  -4 -11  10       35.70       24.23     11.97 o 
  -3 -11  10       14.55        7.30      6.64 o 
  -2 -11  10       24.63       12.59     11.15 o 
  -1 -11  10      104.83       89.95      9.55 o 
   0 -11  10       27.88       16.50     16.77 o 
  -5 -10  10       35.74       34.89      6.81 o 
  -4 -10  10       40.73       40.73      5.11 o 
  -3 -10  10       11.34        7.96      3.94 o 
  -2 -10  10       92.98       88.15     14.85 o 
  -1 -10  10       32.72       19.40     18.50 o 
   0 -10  10        7.59        5.63      8.52 o 
  -5  -9  10        9.70        7.54      8.18 o 
  -4  -9  10        6.46        5.03      3.75 o 
  -3  -9  10       16.31       11.31      5.93 o 
  -2  -9  10        8.20        5.77      3.60 o 
  -1  -9  10       21.55       19.27     18.44 o 
   0  -9  10       18.84       16.75     14.63 o 
   1  -9  10       19.60       12.52     10.82 o 
  -6  -8  10       79.01       56.82      8.43 o 
  -5  -8  10       59.67       65.07     11.73 o 
  -4  -8  10       34.74       31.83      7.20 o 
  -3  -8  10        6.45        7.23     11.38 o 
  -2  -8  10      225.26      227.79     13.06 o 
  -1  -8  10       91.61       81.41     10.25 o 
   0  -8  10        0.06        1.58      4.47 o 
   1  -8  10        9.95       11.42      6.73 o 
  -6  -7  10       78.14       73.55     10.06 o 
  -5  -7  10       78.05       81.54      7.77 o 
  -4  -7  10       69.83       73.63      6.56 o 
  -3  -7  10       68.32       55.86      5.58 o 
  -2  -7  10        9.48        6.30      4.57 o 
  -1  -7  10       56.89       53.50     10.37 o 
   0  -7  10       87.10       82.39     11.56 o 
   1  -7  10       18.68       15.99     12.82 o 
  -6  -6  10       49.44       48.42      8.32 o 
  -5  -6  10       53.48       43.17      9.06 o 
  -4  -6  10       22.31       12.27      8.21 o 
  -3  -6  10       17.15       13.71      8.86 o 
  -2  -6  10       27.13       26.04      9.34 o 
  -1  -6  10        7.06        6.23      3.16 o 
   0  -6  10      156.41      145.85      8.89 o 
   1  -6  10       20.67       16.42     12.20 o 
   2  -6  10       29.58       17.91     18.16 o 
  -6  -5  10       36.14       31.62      7.21 o 
  -5  -5  10       61.03       60.57      5.52 o 
  -4  -5  10      220.34      234.20     11.21 o 
  -3  -5  10       88.42       86.92      6.47 o 
  -2  -5  10       14.69       15.43      6.83 o 
  -1  -5  10       90.01       95.13      8.33 o 
   0  -5  10      164.56      160.87     10.63 o 
   1  -5  10        0.66        1.29      2.52 o 
   2  -5  10       38.59       24.03     27.31 o 
  -7  -4  10        4.19        2.44      8.24 o 
  -6  -4  10        5.59        4.62      3.15 o 
  -5  -4  10       48.70       31.49     10.86 o 
  -4  -4  10      146.64      145.59      8.33 o 
  -3  -4  10       47.97       51.73      7.24 o 
  -2  -4  10      169.37      168.23     10.14 o 
  -1  -4  10       18.76       19.42      8.82 o 
   0  -4  10        0.42        1.37      2.40 o 
   1  -4  10        7.34        7.48      5.38 o 
   2  -4  10       87.69       81.13     16.83 o 
  -7  -3  10       41.42       37.75     27.88 o 
  -6  -3  10       25.20       18.32     12.82 o 
  -5  -3  10       62.46       63.81      5.96 o 
  -4  -3  10        7.96        6.68      3.82 o 
  -3  -3  10       18.14       19.68     10.10 o 
  -2  -3  10       18.60       19.77      8.09 o 
  -1  -3  10      306.52      313.99     14.63 o 
   0  -3  10      219.78      224.06     12.23 o 
   1  -3  10       32.24       22.41     12.44 o 
   2  -3  10       18.34       12.30      9.64 o 
  -7  -2  10        3.63        2.10      4.05 o 
  -6  -2  10      184.35      207.45     17.99 o 
  -5  -2  10       71.27       68.36      8.48 o 
  -4  -2  10       77.91       82.90      9.33 o 
  -3  -2  10        5.96        5.26      3.58 o 
  -2  -2  10       38.62       28.80     13.34 o 
  -1  -2  10       86.81       86.44     14.01 o 
   0  -2  10       31.90       27.86     14.29 o 
   1  -2  10       19.48       15.17     10.73 o 
   2  -2  10       70.17       67.30      7.85 o 
  -7  -1  10       63.64       57.23      9.39 o 
  -6  -1  10       39.86       31.81     20.34 o 
  -5  -1  10       63.77       64.18      8.88 o 
  -4  -1  10       32.66       24.69      7.03 o 
  -3  -1  10       35.03       34.83      8.39 o 
  -2  -1  10        5.51        4.20      3.12 o 
  -1  -1  10      123.47      120.52      9.05 o 
   0  -1  10       13.19       11.88      6.10 o 
   1  -1  10        5.43        5.63      3.87 o 
   2  -1  10       61.18       39.32     20.98 o 
  -7   0  10       47.06       35.76      8.27 o 
  -6   0  10       45.06       40.30     34.69 o 
  -5   0  10       37.21       38.42      6.82 o 
  -4   0  10        0.82        2.88      3.17 o 
  -3   0  10       47.62       60.37      9.69 o 
  -2   0  10      218.35      238.33     14.60 o 
  -1   0  10       52.29       52.17      6.19 o 
   0   0  10        2.49        0.13      3.41 o 
   1   0  10        0.27        1.49      2.32 o 
   2   0  10        0.02        0.94      3.87 o 
  -7   1  10       67.14       56.49      7.68 o 
  -6   1  10       38.94       29.73     20.78 o 
  -5   1  10       63.53       59.77     26.05 o 
  -4   1  10       30.66       20.66     15.35 o 
  -3   1  10       35.91       31.20     21.58 o 
  -2   1  10        5.52        3.73      3.54 o 
  -1   1  10      124.83      115.91     12.26 o 
   0   1  10       11.68       11.30      7.56 o 
   1   1  10        4.87        5.27      7.88 o 
   2   1  10       60.64       46.32     11.22 o 
  -7   2  10        3.96        2.54      2.29 o 
  -6   2  10      182.32      181.72      8.60 o 
  -5   2  10       74.12       70.00     10.71 o 
  -4   2  10       76.70       88.80     15.29 o 
  -3   2  10        5.67        4.52      4.96 o 
  -2   2  10       37.55       35.48      9.12 o 
  -1   2  10       83.24       77.28     10.30 o 
   0   2  10       31.87       23.50     20.09 o 
   1   2  10       20.31       19.89      9.69 o 
   2   2  10       69.81       64.74      7.76 o 
  -7   3  10       41.41       37.81      6.88 o 
  -6   3  10       23.99       18.33      6.83 o 
  -5   3  10       62.20       61.89      9.74 o 
  -4   3  10        7.54        5.68      4.57 o 
  -3   3  10       18.33       20.37     19.25 o 
  -2   3  10       19.36       21.11     21.85 o 
  -1   3  10      305.57      325.34     18.32 o 
   0   3  10      219.19      235.96     18.40 o 
   1   3  10       31.00       25.67     24.74 o 
   2   3  10       17.97       11.87      9.68 o 
  -7   4  10        3.87        2.99      2.90 o 
  -6   4  10        5.45        4.27      2.43 o 
  -5   4  10       45.66       35.52     22.13 o 
  -4   4  10      145.53      149.44     26.05 o 
  -3   4  10       47.81       53.21      9.18 o 
  -2   4  10      172.82      164.85     16.15 o 
  -1   4  10       17.14       18.64     11.65 o 
   0   4  10        0.42       -0.32      3.93 o 
   1   4  10        6.63        9.55      8.40 o 
   2   4  10       88.73       93.27      9.27 o 
  -6   5  10       36.56       36.76      4.96 o 
  -5   5  10       61.26       56.23     36.34 o 
  -4   5  10      218.94      220.92     18.73 o 
  -3   5  10       91.20       86.58     14.31 o 
  -2   5  10       14.38       14.43     14.44 o 
  -1   5  10       92.28      106.86     14.20 o 
   0   5  10      165.99      178.27     17.46 o 
   1   5  10        0.55       -0.12      3.99 o 
   2   5  10       38.82       30.42     24.58 o 
  -6   6  10       50.44       42.30      5.26 o 
  -5   6  10       55.00       45.76     15.22 o 
  -4   6  10       21.07       12.89      9.80 o 
  -3   6  10       17.62       10.63     10.32 o 
  -2   6  10       24.97       20.42     17.46 o 
  -1   6  10        7.80        7.38      7.11 o 
   0   6  10      156.64      158.91     15.61 o 
   1   6  10       21.76       13.81     14.11 o 
   2   6  10       29.52       19.86     17.83 o 
  -6   7  10       75.58       66.19      6.24 o 
  -5   7  10       78.07       68.96     38.12 o 
  -4   7  10       70.37       73.17     10.69 o 
  -3   7  10       71.66       71.56     10.41 o 
  -2   7  10        9.07        7.91     10.38 o 
  -1   7  10       58.01       54.00     41.51 o 
   0   7  10       86.31       85.02     11.95 o 
   1   7  10       19.17       13.47     20.51 o 
  -6   8  10       81.11       64.87      5.44 o 
  -5   8  10       59.77       57.86     10.55 o 
  -4   8  10       34.09       27.70     27.17 o 
  -3   8  10        6.50        7.16      9.70 o 
  -2   8  10      228.42      232.26     18.46 o 
  -1   8  10       89.02       83.88     11.45 o 
   0   8  10        0.05       -0.67      5.53 o 
   1   8  10       10.53        9.69     13.61 o 
  -5   9  10        9.80        8.48      9.77 o 
  -4   9  10        6.87        8.61      4.76 o 
  -3   9  10       14.68       11.04      9.11 o 
  -2   9  10        8.65        6.96     10.44 o 
  -1   9  10       20.59       18.89     13.05 o 
   0   9  10       19.18       12.65     20.48 o 
   1   9  10       18.70       11.73     12.07 o 
  -5  10  10       34.19       34.38     17.63 o 
  -4  10  10       40.24       34.22     30.78 o 
  -3  10  10       11.39       10.39     13.71 o 
  -2  10  10       96.89       92.91     51.34 o 
  -1  10  10       31.44       19.85     18.98 o 
   0  10  10        7.61        5.40      6.87 o 
  -4  11  10       33.77       24.23     23.29 o 
  -3  11  10       13.96        8.82     12.16 o 
  -2  11  10       25.40       19.52     19.81 o 
  -1  11  10      106.38      105.26     13.64 o 
   0  11  10       26.83       17.11     11.84 o 
  -3  12  10       72.46       55.68     46.39 o 
  -2  12  10        1.06       -0.65      4.66 o 
  -1  12  10       20.49       15.86     18.47 o 
  -3  -9  11       22.33       12.60     14.56 o 
  -2  -9  11       13.42        7.54      5.34 o 
  -4  -8  11       18.82       14.76     11.74 o 
  -3  -8  11       98.56      110.85      7.20 o 
  -2  -8  11        5.88        3.92      5.99 o 
  -1  -8  11       71.99       74.98     16.31 o 
  -4  -7  11       41.23       21.61     15.93 o 
  -3  -7  11       25.44       18.87     11.22 o 
  -2  -7  11       11.06       10.97      5.32 o 
  -1  -7  11       96.79      107.02     12.46 o 
  -5  -6  11       61.30       58.77      7.07 o 
  -4  -6  11        6.46        3.25      3.44 o 
  -3  -6  11        0.96        1.28      3.03 o 
  -2  -6  11        9.53        7.63      5.08 o 
  -1  -6  11       73.40       66.43      6.14 o 
   0  -6  11        7.07        3.11      4.70 o 
  -5  -5  11       17.73       10.70     11.47 o 
  -4  -5  11      229.66      222.11      9.98 o 
  -3  -5  11      157.07      169.28     11.13 o 
  -2  -5  11       48.96       47.00     11.71 o 
  -1  -5  11       25.72       28.22      6.71 o 
   0  -5  11       65.89       61.63      6.72 o 
  -5  -4  11       14.96       11.21      8.29 o 
  -4  -4  11       77.31       71.57      7.07 o 
  -3  -4  11       67.14       74.15     10.00 o 
  -2  -4  11        6.23        6.89      3.11 o 
  -1  -4  11        5.97        5.13      4.30 o 
   0  -4  11       41.36       37.90      9.16 o 
  -5  -3  11       11.35        6.91      5.77 o 
  -4  -3  11      107.43      104.60      7.51 o 
  -3  -3  11       24.33       17.21      9.63 o 
  -2  -3  11       28.06       28.90     14.13 o 
  -1  -3  11      132.66      135.16      9.22 o 
   0  -3  11       16.01        9.37      6.56 o 
  -6  -2  11       15.70       15.67     15.39 o 
  -5  -2  11       34.44       35.49      7.58 o 
  -4  -2  11        7.07        7.62      4.63 o 
  -3  -2  11       72.28       75.47      8.12 o 
  -2  -2  11       41.21       42.29      6.43 o 
  -1  -2  11       55.77       46.27      9.88 o 
   0  -2  11        5.99        2.12      2.74 o 
   1  -2  11        5.01        4.61      3.92 o 
  -6  -1  11       18.64       12.52     19.44 o 
  -5  -1  11       11.41        8.79      5.85 o 
  -4  -1  11       32.84       29.93      6.14 o 
  -3  -1  11       11.39        7.34      6.40 o 
  -2  -1  11       36.27       45.66     13.45 o 
  -1  -1  11       28.14       17.38     16.96 o 
   0  -1  11       21.46       15.37     16.82 o 
   1  -1  11        9.68       11.87     11.36 o 
  -6   0  11      191.25      194.56     16.76 o 
  -5   0  11        6.27        5.76      4.68 o 
  -4   0  11        0.29        1.50      3.11 o 
  -3   0  11       37.56       40.32      8.23 o 
  -2   0  11       22.23       18.58     13.46 o 
  -1   0  11       95.06       92.09      8.57 o 
   0   0  11       38.67       32.58     22.77 o 
   1   0  11        0.09        0.24      4.09 o 
  -6   1  11       19.75       17.04     16.37 o 
  -5   1  11       11.69        9.43      6.82 o 
  -4   1  11       31.71       24.90     24.69 o 
  -3   1  11       11.12        7.19      8.39 o 
  -2   1  11       37.62       54.32     23.26 o 
  -1   1  11       29.64       22.69     16.72 o 
   0   1  11       21.34       12.53     11.54 o 
   1   1  11        8.90        8.75      8.63 o 
  -6   2  11       16.95       14.80     16.73 o 
  -5   2  11       34.34       26.43     22.97 o 
  -4   2  11        6.22        8.09      8.35 o 
  -3   2  11       71.89       69.55      9.89 o 
  -2   2  11       40.78       31.86     35.11 o 
  -1   2  11       57.36       52.07      9.54 o 
   0   2  11        5.76        2.23      3.87 o 
   1   2  11        5.21        1.96      5.92 o 
  -5   3  11       11.82       12.55     20.52 o 
  -4   3  11      105.89       90.20     30.84 o 
  -3   3  11       24.92       16.79     18.49 o 
  -2   3  11       29.68       25.85     18.95 o 
  -1   3  11      134.57      153.69     15.28 o 
   0   3  11       16.05       12.75     17.04 o 
  -5   4  11       14.97       11.61     11.76 o 
  -4   4  11       74.68       59.98     35.79 o 
  -3   4  11       68.92       64.42     40.23 o 
  -2   4  11        6.46        6.27      7.68 o 
  -1   4  11        5.67        6.64     10.64 o 
   0   4  11       39.19       25.86     26.79 o 
  -5   5  11       19.41       13.54     16.84 o 
  -4   5  11      232.32      231.09     26.14 o 
  -3   5  11      156.34      171.52     14.94 o 
  -2   5  11       47.64       45.22     26.01 o 
  -1   5  11       25.27       24.08     21.00 o 
   0   5  11       66.14       58.13     20.53 o 
  -5   6  11       61.59       58.29     10.34 o 
  -4   6  11        6.31        5.32      6.29 o 
  -3   6  11        1.01        4.45      6.26 o 
  -2   6  11        9.72        7.55      6.65 o 
  -1   6  11       72.14       56.28     20.61 o 
   0   6  11        7.00        4.47      4.94 o 
  -4   7  11       42.52       22.15     24.25 o 
  -3   7  11       25.67       17.54     21.60 o 
  -2   7  11       11.86        8.85     12.67 o 
  -1   7  11       94.45      105.17     13.90 o 
  -4   8  11       17.90       17.26     15.17 o 
  -3   8  11       97.08      103.66     12.44 o 
  -2   8  11        5.78        7.73      6.20 o 
  -1   8  11       72.04       71.95     11.77 o 
  -3   9  11       21.71       14.29     15.52 o 
  -2   9  11       14.63       11.17     11.80 o 
                                                 
